# Supplementary material for: Synthesis and crystal structure of (1,4,7,10-tetra­aza­cyclo­dodecane-κ4 N)(tetra­sulfido-κ2 S 1,S 4)manganese(II)
Source: Acta Crystallogr E Crystallogr Commun. 2020 Feb 28;76(Pt 3):456–60. doi: 10.1107/S2056989020002492 (PMC7057377; doi:10.1107/S2056989020002492)
Supplement: Supplementary file 1 [file e-76-00456-sup1.cif]

##############################################################################
#                                                                            #
# This CIF contains the data in a paper accepted for publication in          #
# Acta Crystallographica Section E. It conforms to the requirements of       #
# Notes for Authors for Acta Crystallographica Section E, and has been       #
# peer reviewed under the auspices of the IUCr Commission on Journals.       #
#                                                                            #
# Full details of the Crystallographic Information File format               #
# are given in the paper "The Crystallographic Information File (CIF):       #
# a New Standard Archive File for Crystallography" by S. R. Hall, F. H.      #
# Allen and I. D. Brown [Acta Cryst. (1991), A47, 655-685].                  #
#                                                                            #
# The current version of the core CIF dictionary is obtainable from          #
# ftp://ftp.iucr.org/pub/cif_core.dic.                                       #
#                                                                            #
# Software is freely available for graphical display of the structure(s)     #
# in this CIF. For information consult the CIF software page                 #
# http://www.iucr.org/resources/cif/software.                                #
#                                                                            #
# This file may be used for bona fide research purposes within the           #
# scientific community so long as proper attribution is given to the journal # 
# article from which it was obtained.                                        #
#                                                                            #
##############################################################################
data_I
_audit_creation_method     'SHELXL-2018/3'
_journal_date_recd_electronic     2020-02-11
_journal_date_accepted     2020-02-21
_journal_name_full     'Acta Crystallographica, Section E'
_journal_year     2020
_journal_volume     76
_journal_issue      3
_journal_page_first     456
_journal_page_last     460
_journal_paper_category     GM
_journal_paper_doi     10.1107/S2056989020002492
_journal_coeditor_code     LH5948
_publ_contact_author_name     'Wolfgang Bensch'
_publ_contact_author_address
;
Institut f\"ur Anorganische Chemie
Christian-Albrechts-Universit\"at Kiel
Max-Eyth Str. 2
D-24118 Kiel
Germany
;
_publ_contact_author_email     wbensch@ac.uni-kiel.de
_publ_contact_author_fax     +431-880-1520
_publ_contact_author_phone     +431-880-2183
_publ_section_title
;\
Synthesis and crystal structure of
(1,4,7,10-tetraazacyclododecane-\k^4^<i>N</i>)(tetrasulfido-\k^2^<i>S</i>^1^,\
<i>S</i>^4^)manganese(II)
;
_publ_section_title_footnote     .
loop_
    _publ_author_name
    _publ_author_footnote
    _publ_author_address
    'Danker, Felix' .
;
Institut f\"ur Anorganische Chemie
Universit\"at Kiel
Max-Eyth. Str. 2
241128 Kiel
Germany
;
    'N\"ather, Christian' .
;
Institut f\"ur Anorganische Chemie
Universit\"at Kiel
Max-Eyth. Str. 2
241128 Kiel
Germany
;
    'Bensch, Wolfgang' .
;
Institut f\"ur Anorganische Chemie
Universit\"at Kiel
Max-Eyth. Str. 2
241128 Kiel
Germany
;
_publ_section_synopsis
;
In the crystal structure of the title compound, the Mn^II^ cations are sixfold
coordinated by four N atoms of a cyclen ligand and two terminal S atoms of an
[S~4~]^2-^ anion into discrete complexes that are connected <i>via</i>
intermolecular N---H...S hydrogen bonding into a three-dimensional network.
;
_chemical_name_systematic
;\
(1,4,7,10-Tetraazacyclododecane-\k^4^<i>N</i>)(tetrasulfido-\
\k^2^<i>S</i>^1^,<i>S</i>^4^)manganese(II)
;
_chemical_name_common     ?
_chemical_formula_moiety     '[Mn (S4) (C8 H20 N4)]'
_chemical_formula_sum     'C8 H20 Mn N4 S4'
_chemical_formula_weight     355.46
_chemical_melting_point     ?
_space_group_crystal_system     monoclinic
_space_group_name_H-M_alt     'P 21/c'
_space_group_name_Hall     '-P 2ybc'
loop_
    _space_group_symop_operation_xyz
    'x, y, z'
    '-x, y+1/2, -z+1/2'
    '-x, -y, -z'
    'x, -y-1/2, z-1/2'
_cell_length_a     9.3292(6)
_cell_length_b     12.0371(5)
_cell_length_c     13.1750(8)
_cell_angle_alpha     90
_cell_angle_beta     95.885(5)
_cell_angle_gamma     90
_cell_volume     1471.71(14)
_cell_formula_units_Z     4
_cell_measurement_reflns_used     9562
_cell_measurement_theta_min     2.195
_cell_measurement_theta_max     26.317
_cell_measurement_temperature     170(2)
_exptl_crystal_description     plate
_exptl_crystal_colour     yellow
_exptl_crystal_size_max     0.15
_exptl_crystal_size_mid     0.15
_exptl_crystal_size_min     0.05
_exptl_crystal_density_diffrn     1.604
_exptl_crystal_density_meas     ?
_exptl_crystal_density_method     ?
_exptl_crystal_F_000     740
_exptl_absorpt_coefficient_mu     1.449
_exptl_absorpt_correction_type     numerical
_exptl_absorpt_process_details
;
(X-Red32 and X-Shape; Stoe & Cie, 2008)
;
_exptl_absorpt_correction_T_min     0.7038
_exptl_absorpt_correction_T_max     0.8731
_diffrn_ambient_temperature     170(2)
_diffrn_source     ?
_diffrn_radiation_type     MoK\a
_diffrn_radiation_wavelength     0.71073
_diffrn_measurement_device_type     'STOE IPDS-2'
_diffrn_measurement_method     'Omega scans'
_diffrn_detector_area_resol_mean     ?
_diffrn_reflns_number     2959
_diffrn_reflns_av_R_equivalents     ?
_diffrn_reflns_av_unetI/netI     0.0708
_diffrn_reflns_theta_min     2.195
_diffrn_reflns_theta_max     26.317
_diffrn_reflns_theta_full     25.242
_diffrn_measured_fraction_theta_max     0.996
_diffrn_measured_fraction_theta_full     0.997
_diffrn_reflns_limit_h_min     -11
_diffrn_reflns_limit_h_max     11
_diffrn_reflns_limit_k_min     -14
_diffrn_reflns_limit_k_max     14
_diffrn_reflns_limit_l_min     -14
_diffrn_reflns_limit_l_max     16
_refine_special_details
;
 Refined as a two-component twin
;
_reflns_number_total     2959
_reflns_number_gt     1919
_reflns_threshold_expression     'I > 2\s(I)'
_refine_ls_structure_factor_coef     Fsqd
_refine_ls_matrix_type     full
_refine_ls_R_factor_all     0.0986
_refine_ls_R_factor_gt     0.0630
_refine_ls_wR_factor_gt     0.1532
_refine_ls_wR_factor_ref     0.1725
_refine_ls_goodness_of_fit_ref     1.025
_refine_ls_restrained_S_all     1.025
_refine_ls_number_reflns     2959
_refine_ls_number_parameters     155
_refine_ls_number_restraints     0
_refine_ls_hydrogen_treatment     constr
_refine_ls_weighting_scheme     calc
_refine_ls_weighting_details
                      'w=1/[\s^2^(Fo^2^)+(0.0882P)^2^] where P=(Fo^2^+2Fc^2^)/3'
_atom_sites_solution_hydrogens     geom
_atom_sites_solution_primary     ?
_atom_sites_solution_secondary     ?
_refine_ls_shift/su_max     0.000
_refine_ls_shift/su_mean     0.000
_refine_diff_density_max     0.574
_refine_diff_density_min     -0.696
_refine_ls_extinction_method     none
_refine_ls_extinction_coef     .
loop_
    _atom_type_symbol
    _atom_type_description
    _atom_type_scat_dispersion_real
    _atom_type_scat_dispersion_imag
    _atom_type_scat_source
    'C' 'C' 0.0033 0.0016
                         'International Tables Vol C Tables 4.2.6.8 and 6.1.1.4'
    'H' 'H' 0.0000 0.0000
                         'International Tables Vol C Tables 4.2.6.8 and 6.1.1.4'
    'N' 'N' 0.0061 0.0033
                         'International Tables Vol C Tables 4.2.6.8 and 6.1.1.4'
    'S' 'S' 0.1246 0.1234
                         'International Tables Vol C Tables 4.2.6.8 and 6.1.1.4'
    'Mn' 'Mn' 0.3368 0.7283
                         'International Tables Vol C Tables 4.2.6.8 and 6.1.1.4'
_computing_data_collection
;
X-Area (Stoe & Cie, 2008)
;
_computing_cell_refinement
;
X-Area (Stoe & Cie, 2008)
;
_computing_data_reduction
;
X-Area (Stoe & Cie, 2008)
;
_computing_structure_solution
;
SHELXS97 (Sheldrick, 2008)
;
_computing_structure_refinement
;
<i>SHELXL2018/3</i> (Sheldrick, 2015)
;
_computing_molecular_graphics
;
DIAMOND (Brandenburg, 1999)
;
_computing_publication_material
;
publCIF (Westrip, 2010)
;
loop_
    _atom_site_type_symbol
    _atom_site_label
    _atom_site_fract_x
    _atom_site_fract_y
    _atom_site_fract_z
    _atom_site_U_iso_or_equiv
    _atom_site_adp_type
    _atom_site_calc_flag
    _atom_site_occupancy
    _atom_site_disorder_assembly
    _atom_site_disorder_group
    Mn Mn1 0.59848(9) 0.49918(7) 0.25694(6) 0.0422(3) Uani d 1 . .
    N N1 0.7171(5) 0.6664(4) 0.2664(3) 0.0457(11) Uani d 1 . .
    H H1 0.645621 0.725211 0.279659 0.055 Uiso calc 1 . .
    C C1 0.8299(6) 0.6651(5) 0.3543(4) 0.0469(13) Uani d 1 . .
    H H1A 0.861723 0.741829 0.371547 0.056 Uiso calc 1 . .
    H H1B 0.914309 0.621997 0.336767 0.056 Uiso calc 1 . .
    C C2 0.7676(6) 0.6122(5) 0.4446(4) 0.0468(13) Uani d 1 . .
    H H2A 0.842206 0.610102 0.503699 0.056 Uiso calc 1 . .
    H H2B 0.686271 0.657868 0.463784 0.056 Uiso calc 1 . .
    N N2 0.7167(5) 0.4989(4) 0.4204(3) 0.0477(11) Uani d 1 . .
    H H2 0.644962 0.478937 0.468826 0.057 Uiso calc 1 . .
    C C3 0.8319(6) 0.4142(5) 0.4303(4) 0.0496(14) Uani d 1 . .
    H H3A 0.861502 0.399186 0.503323 0.060 Uiso calc 1 . .
    H H3B 0.917018 0.441783 0.398780 0.060 Uiso calc 1 . .
    C C4 0.7769(7) 0.3086(5) 0.3777(4) 0.0525(14) Uani d 1 . .
    H H4A 0.855111 0.252813 0.380371 0.063 Uiso calc 1 . .
    H H4B 0.697143 0.277493 0.413007 0.063 Uiso calc 1 . .
    N N3 0.7251(5) 0.3338(4) 0.2703(3) 0.0452(11) Uani d 1 . .
    H H3 0.657863 0.273002 0.244550 0.054 Uiso calc 1 . .
    C C5 0.8434(6) 0.3386(5) 0.2033(4) 0.0468(13) Uani d 1 . .
    H H5A 0.880323 0.262817 0.192812 0.056 Uiso calc 1 . .
    H H5B 0.923624 0.384099 0.236072 0.056 Uiso calc 1 . .
    C C6 0.7886(7) 0.3891(5) 0.1014(4) 0.0495(14) Uani d 1 . .
    H H6A 0.868193 0.393285 0.057310 0.059 Uiso calc 1 . .
    H H6B 0.711996 0.341272 0.067012 0.059 Uiso calc 1 . .
    N N4 0.7302(5) 0.5024(4) 0.1160(3) 0.0458(11) Uani d 1 . .
    H H4 0.661531 0.519747 0.054772 0.055 Uiso calc 1 . .
    C C7 0.8394(6) 0.5908(5) 0.1258(4) 0.0477(14) Uani d 1 . .
    H H7A 0.871251 0.607700 0.058040 0.057 Uiso calc 1 . .
    H H7B 0.924346 0.566065 0.171399 0.057 Uiso calc 1 . .
    C C8 0.7750(7) 0.6935(5) 0.1692(4) 0.0505(14) Uani d 1 . .
    H H8A 0.849852 0.751719 0.180854 0.061 Uiso calc 1 . .
    H H8B 0.696785 0.722648 0.119904 0.061 Uiso calc 1 . .
    S S1 0.39710(16) 0.59715(13) 0.34907(10) 0.0482(4) Uani d 1 . .
    S S2 0.21580(17) 0.50670(14) 0.30042(11) 0.0524(4) Uani d 1 . .
    S S3 0.22169(17) 0.48858(14) 0.14646(10) 0.0523(4) Uani d 1 . .
    S S4 0.40779(16) 0.40112(13) 0.13102(10) 0.0478(4) Uani d 1 . .
loop_
    _atom_site_aniso_label
    _atom_site_aniso_U_11
    _atom_site_aniso_U_22
    _atom_site_aniso_U_33
    _atom_site_aniso_U_12
    _atom_site_aniso_U_13
    _atom_site_aniso_U_23
    Mn1 0.0532(5) 0.0398(5) 0.0347(4) 0.0000(4) 0.0106(3) 0.0007(3)
    N1 0.053(3) 0.047(3) 0.039(2) 0.000(2) 0.0138(19) -0.0016(19)
    C1 0.055(3) 0.044(3) 0.043(3) -0.005(3) 0.009(2) -0.003(2)
    C2 0.060(3) 0.048(3) 0.034(2) -0.001(3) 0.011(2) -0.004(2)
    N2 0.059(3) 0.045(3) 0.041(2) 0.001(2) 0.016(2) 0.002(2)
    C3 0.060(4) 0.055(4) 0.034(2) 0.005(3) 0.005(2) 0.004(2)
    C4 0.073(4) 0.042(3) 0.044(3) 0.009(3) 0.012(3) 0.008(3)
    N3 0.055(3) 0.039(3) 0.043(2) -0.002(2) 0.010(2) -0.0001(19)
    C5 0.056(3) 0.047(3) 0.039(3) 0.008(3) 0.010(2) 0.000(2)
    C6 0.063(4) 0.047(3) 0.041(3) 0.005(3) 0.016(2) -0.001(2)
    N4 0.056(3) 0.043(3) 0.040(2) -0.006(2) 0.015(2) -0.0024(19)
    C7 0.064(4) 0.044(3) 0.038(2) -0.003(3) 0.019(2) -0.001(2)
    C8 0.066(4) 0.047(3) 0.040(3) -0.002(3) 0.011(3) 0.009(3)
    S1 0.0562(9) 0.0480(9) 0.0418(7) 0.0009(7) 0.0114(6) -0.0023(6)
    S2 0.0593(9) 0.0558(10) 0.0443(7) -0.0032(8) 0.0167(6) -0.0025(6)
    S3 0.0606(9) 0.0551(10) 0.0414(7) 0.0035(8) 0.0061(6) -0.0003(6)
    S4 0.0567(9) 0.0473(9) 0.0408(7) -0.0015(7) 0.0118(6) -0.0022(6)
_geom_special_details
;
 All esds (except the esd in the dihedral angle between two l.s. planes)
 are estimated using the full covariance matrix.  The cell esds are taken
 into account individually in the estimation of esds in distances, angles
 and torsion angles; correlations between esds in cell parameters are only
 used when they are defined by crystal symmetry.  An approximate (isotropic)
 treatment of cell esds is used for estimating esds involving l.s. planes.
;
loop_
    _geom_bond_atom_site_label_1
    _geom_bond_atom_site_label_2
    _geom_bond_site_symmetry_2
    _geom_bond_distance
    _geom_bond_publ_flag
    Mn1 N1 . 2.294(5) y
    Mn1 N3 . 2.313(5) y
    Mn1 N2 . 2.317(5) y
    Mn1 N4 . 2.329(4) y
    Mn1 S4 . 2.5894(17) y
    Mn1 S1 . 2.6195(16) y
    N1 C8 . 1.477(6) ?
    N1 C1 . 1.482(7) ?
    N1 H1 . 1.0000 ?
    C1 C2 . 1.517(7) ?
    C1 H1A . 0.9900 ?
    C1 H1B . 0.9900 ?
    C2 N2 . 1.468(7) ?
    C2 H2A . 0.9900 ?
    C2 H2B . 0.9900 ?
    N2 C3 . 1.477(7) ?
    N2 H2 . 1.0000 ?
    C3 C4 . 1.512(8) ?
    C3 H3A . 0.9900 ?
    C3 H3B . 0.9900 ?
    C4 N3 . 1.480(7) ?
    C4 H4A . 0.9900 ?
    C4 H4B . 0.9900 ?
    N3 C5 . 1.483(6) ?
    N3 H3 . 1.0000 ?
    C5 C6 . 1.513(8) ?
    C5 H5A . 0.9900 ?
    C5 H5B . 0.9900 ?
    C6 N4 . 1.488(7) ?
    C6 H6A . 0.9900 ?
    C6 H6B . 0.9900 ?
    N4 C7 . 1.470(7) ?
    N4 H4 . 1.0000 ?
    C7 C8 . 1.513(8) ?
    C7 H7A . 0.9900 ?
    C7 H7B . 0.9900 ?
    C8 H8A . 0.9900 ?
    C8 H8B . 0.9900 ?
    S1 S2 . 2.058(2) ?
    S2 S3 . 2.0465(19) ?
    S3 S4 . 2.058(2) ?
loop_
    _geom_angle_atom_site_label_1
    _geom_angle_atom_site_label_2
    _geom_angle_atom_site_label_3
    _geom_angle_site_symmetry_1
    _geom_angle_site_symmetry_3
    _geom_angle
    _geom_angle_publ_flag
    N1 Mn1 N3 . . 120.76(17) y
    N1 Mn1 N2 . . 76.68(16) y
    N3 Mn1 N2 . . 74.77(16) y
    N1 Mn1 N4 . . 74.82(15) y
    N3 Mn1 N4 . . 76.56(16) y
    N2 Mn1 N4 . . 120.07(17) y
    N1 Mn1 S4 . . 136.95(12) y
    N3 Mn1 S4 . . 88.18(13) y
    N2 Mn1 S4 . . 145.61(13) y
    N4 Mn1 S4 . . 83.16(13) y
    N1 Mn1 S1 . . 86.82(12) y
    N3 Mn1 S1 . . 137.52(11) y
    N2 Mn1 S1 . . 82.28(12) y
    N4 Mn1 S1 . . 145.49(13) y
    S4 Mn1 S1 . . 91.36(5) y
    C8 N1 C1 . . 112.7(4) ?
    C8 N1 Mn1 . . 111.3(3) ?
    C1 N1 Mn1 . . 109.4(3) ?
    C8 N1 H1 . . 107.7 ?
    C1 N1 H1 . . 107.7 ?
    Mn1 N1 H1 . . 107.7 ?
    N1 C1 C2 . . 108.6(4) ?
    N1 C1 H1A . . 110.0 ?
    C2 C1 H1A . . 110.0 ?
    N1 C1 H1B . . 110.0 ?
    C2 C1 H1B . . 110.0 ?
    H1A C1 H1B . . 108.4 ?
    N2 C2 C1 . . 111.1(4) ?
    N2 C2 H2A . . 109.4 ?
    C1 C2 H2A . . 109.4 ?
    N2 C2 H2B . . 109.4 ?
    C1 C2 H2B . . 109.4 ?
    H2A C2 H2B . . 108.0 ?
    C2 N2 C3 . . 114.0(5) ?
    C2 N2 Mn1 . . 108.2(3) ?
    C3 N2 Mn1 . . 110.8(3) ?
    C2 N2 H2 . . 107.9 ?
    C3 N2 H2 . . 107.9 ?
    Mn1 N2 H2 . . 107.9 ?
    N2 C3 C4 . . 109.2(5) ?
    N2 C3 H3A . . 109.8 ?
    C4 C3 H3A . . 109.8 ?
    N2 C3 H3B . . 109.8 ?
    C4 C3 H3B . . 109.8 ?
    H3A C3 H3B . . 108.3 ?
    N3 C4 C3 . . 109.2(4) ?
    N3 C4 H4A . . 109.8 ?
    C3 C4 H4A . . 109.8 ?
    N3 C4 H4B . . 109.8 ?
    C3 C4 H4B . . 109.8 ?
    H4A C4 H4B . . 108.3 ?
    C4 N3 C5 . . 112.8(5) ?
    C4 N3 Mn1 . . 111.3(3) ?
    C5 N3 Mn1 . . 109.0(3) ?
    C4 N3 H3 . . 107.8 ?
    C5 N3 H3 . . 107.8 ?
    Mn1 N3 H3 . . 107.8 ?
    N3 C5 C6 . . 109.8(5) ?
    N3 C5 H5A . . 109.7 ?
    C6 C5 H5A . . 109.7 ?
    N3 C5 H5B . . 109.7 ?
    C6 C5 H5B . . 109.7 ?
    H5A C5 H5B . . 108.2 ?
    N4 C6 C5 . . 110.3(4) ?
    N4 C6 H6A . . 109.6 ?
    C5 C6 H6A . . 109.6 ?
    N4 C6 H6B . . 109.6 ?
    C5 C6 H6B . . 109.6 ?
    H6A C6 H6B . . 108.1 ?
    C7 N4 C6 . . 114.5(4) ?
    C7 N4 Mn1 . . 111.1(3) ?
    C6 N4 Mn1 . . 108.5(3) ?
    C7 N4 H4 . . 107.4 ?
    C6 N4 H4 . . 107.4 ?
    Mn1 N4 H4 . . 107.4 ?
    N4 C7 C8 . . 109.0(4) ?
    N4 C7 H7A . . 109.9 ?
    C8 C7 H7A . . 109.9 ?
    N4 C7 H7B . . 109.9 ?
    C8 C7 H7B . . 109.9 ?
    H7A C7 H7B . . 108.3 ?
    N1 C8 C7 . . 110.0(5) ?
    N1 C8 H8A . . 109.7 ?
    C7 C8 H8A . . 109.7 ?
    N1 C8 H8B . . 109.7 ?
    C7 C8 H8B . . 109.7 ?
    H8A C8 H8B . . 108.2 ?
    S2 S1 Mn1 . . 102.89(7) ?
    S3 S2 S1 . . 105.09(9) ?
    S2 S3 S4 . . 105.14(9) ?
    S3 S4 Mn1 . . 103.57(7) ?
loop_
    _geom_hbond_atom_site_label_D
    _geom_hbond_atom_site_label_H
    _geom_hbond_atom_site_label_A
    _geom_hbond_site_symmetry_A
    _geom_hbond_distance_DH
    _geom_hbond_distance_HA
    _geom_hbond_distance_DA
    _geom_hbond_angle_DHA
    _geom_hbond_publ_flag
    N1 H1 S4 2_655 1.00 2.50 3.389(5) 148.3 yes
    N2 H2 S1 3_666 1.00 2.63 3.514(4) 146.7 yes
    C3 H3A S2 3_666 0.99 2.98 3.744(5) 134.9 yes
    N3 H3 S1 2_645 1.00 2.48 3.394(5) 152.2 yes
    N4 H4 S3 3_665 1.00 2.97 3.534(4) 116.8 yes
    N4 H4 S4 3_665 1.00 2.64 3.570(5) 153.9 yes
    C7 H7A S3 3_665 0.99 2.98 3.699(5) 130.4 yes
    C7 H7B S3 1_655 0.99 2.98 3.756(6) 136.4 yes
_shelx_space_group_comment
;
The symmetry employed for this shelxl refinement is uniquely defined
by the following loop, which should always be used as a source of
symmetry information in preference to the above space-group names.
They are only intended as comments.
;
_shelx_estimated_absorpt_T_min     ?
_shelx_estimated_absorpt_T_max     ?
_shelx_hkl_file
;
   1   0   0 1737814   23859  -2
   1   0   0 1737814   23859   1
   3   0   0  436169    7585  -2
   3   0   0  436169    7585   1
   4   0   0   59153    5250  -2
   4   0   0   59153    5250   1
   5   0   0 3878563   15749  -2
   5   0   0 3878563   15749   1
   6   0   0 1607325   11682  -2
   6   0   0 1607325   11682   1
   7   0   0   19528    3980  -2
   7   0   0   19528    3980   1
   8   0   0   23447    3311  -2
   8   0   0   23447    3311   1
   9   0   0   96702    4865  -2
   9   0   0   96702    4865   1
  10   0   0  161281    5732  -2
  10   0   0  161281    5732   1
  11   0   0  134582    6078  -2
  11   0   0  134582    6078   1
   1  -1   0    1055    4764  -2
   1   1   0    1055    4764   1
   2  -1   0    2989    3469  -2
   2   1   0    2989    3469   1
   3  -1   0    1954    2486  -2
   3   1   0    1954    2486   1
   4  -1   0    1030    3372  -2
   4   1   0    1030    3372   1
   5  -1   0    7937    2210  -2
   5   1   0    7937    2210   1
   6  -1   0     699    2359  -2
   6   1   0     699    2359   1
   7  -1   0    1847    2759  -2
   7   1   0    1847    2759   1
   8  -1   0    2116    2752  -2
   8   1   0    2116    2752   1
   9  -1   0   -2116    2116  -2
   9   1   0   -2116    2116   1
  10  -1   0    4660    1953  -2
  10   1   0    4660    1953   1
  11  -1   0     727    2717  -2
  11   1   0     727    2717   1
   1  -2   0 1330740   48515  -2
   1   2   0 1330740   48515   1
   2  -2   0  324506    6559  -2
   2   2   0  324506    6559   1
   3  -2   0    1818    3038  -2
   3   2   0    1818    3038   1
   4  -2   0   29853    2178  -2
   4   2   0   29853    2178   1
   5  -2   0 1782803   70939  -2
   5   2   0 1782803   70939   1
   6  -2   0  844881   72480  -2
   6   2   0  844881   72480   1
   7  -2   0   17665    2175  -2
   7   2   0   17665    2175   1
   8  -2   0   13975    2387  -2
   8   2   0   13975    2387   1
   9  -2   0    3855    1885  -2
   9   2   0    3855    1885   1
  10  -2   0   84669    3127  -2
  10   2   0   84669    3127   1
  11  -2   0   51696    3423  -2
  11   2   0   51696    3423   1
   1  -3   0    1123    3939  -2
   1   3   0    1123    3939   1
   2  -3   0     441    3932  -2
   2   3   0     441    3932   1
   3  -3   0     221    2862  -2
   3   3   0     221    2862   1
   4  -3   0    1585    3130  -2
   4   3   0    1585    3130   1
   5  -3   0   28404    2739  -2
   5   3   0   28404    2739   1
   6  -3   0   12681    2429  -2
   6   3   0   12681    2429   1
   7  -3   0    -573    2067  -2
   7   3   0    -573    2067   1
   8  -3   0    1003    1849  -2
   8   3   0    1003    1849   1
   9  -3   0    3628    1910  -2
   9   3   0    3628    1910   1
  10  -3   0    6546    2055  -2
  10   3   0    6546    2055   1
  11  -3   0    3426    1928  -2
  11   3   0    3426    1928   1
   0  -4   0  509539   14357  -2
   0   4   0  509539   14357   1
   1  -4   0   71833    3285  -2
   1   4   0   71833    3285   1
   2  -4   0  469177   16478  -2
   2   4   0  469177   16478   1
   3  -4   0   23351    3611  -2
   3   4   0   23351    3611   1
   4  -4   0  261530   15216  -2
   4   4   0  261530   15216   1
   5  -4   0  109469    5819  -2
   5   4   0  109469    5819   1
   6  -4   0  139173   16506  -2
   6   4   0  139173   16506   1
   7  -4   0  125431   14684  -2
   7   4   0  125431   14684   1
   8  -4   0    4452    2182  -2
   8   4   0    4452    2182   1
   9  -4   0   30078    3672  -2
   9   4   0   30078    3672   1
  10  -4   0    7787    2070  -2
  10   4   0    7787    2070   1
  11  -4   0   11363    5512  -2
  11   4   0   11363    5512   1
   1  -5   0     912    2509  -2
   1   5   0     912    2509   1
   2  -5   0    6880    2727  -2
   2   5   0    6880    2727   1
   3  -5   0    6373    2306  -2
   3   5   0    6373    2306   1
   4  -5   0    1582    3083  -2
   4   5   0    1582    3083   1
   5  -5   0    1100    2459  -2
   5   5   0    1100    2459   1
   6  -5   0    2386    2275  -2
   6   5   0    2386    2275   1
   7  -5   0    4817    2838  -2
   7   5   0    4817    2838   1
   8  -5   0     983    2679  -2
   8   5   0     983    2679   1
   9  -5   0    1057    1877  -2
   9   5   0    1057    1877   1
  10  -5   0    3069    2811  -2
  10   5   0    3069    2811   1
   0  -6   0 2098369   16637  -2
   0   6   0 2098369   16637   1
   1  -6   0   16100    2790  -2
   1   6   0   16100    2790   1
   2  -6   0 1656717   47544  -2
   2   6   0 1656717   47544   1
   3  -6   0     718    2159  -2
   3   6   0     718    2159   1
   4  -6   0  537304   20512  -2
   4   6   0  537304   20512   1
   5  -6   0   43451    4820  -2
   5   6   0   43451    4820   1
   6  -6   0   98886   11473  -2
   6   6   0   98886   11473   1
   7  -6   0   19765    8034  -2
   7   6   0   19765    8034   1
   8  -6   0   -2099    2099  -2
   8   6   0   -2099    2099   1
   9  -6   0    4222    1555  -2
   9   6   0    4222    1555   1
  10  -6   0    2948    1560  -2
  10   6   0    2948    1560   1
   1  -7   0    5229    2298  -2
   1   7   0    5229    2298   1
   2  -7   0    1965    2687  -2
   2   7   0    1965    2687   1
   3  -7   0    9829    2562  -2
   3   7   0    9829    2562   1
   4  -7   0    2671    2045  -2
   4   7   0    2671    2045   1
   5  -7   0    3693    2056  -2
   5   7   0    3693    2056   1
   6  -7   0   12237    2700  -2
   6   7   0   12237    2700   1
   7  -7   0    -210    2026  -2
   7   7   0    -210    2026   1
   8  -7   0    2958    2191  -2
   8   7   0    2958    2191   1
   9  -7   0     250    2274  -2
   9   7   0     250    2274   1
  10  -7   0    1236    1951  -2
  10   7   0    1236    1951   1
   0  -8   0 1811414   14306  -2
   0   8   0 1811414   14306   1
   1  -8   0  275120    6816  -2
   1   8   0  275120    6816   1
   2  -8   0   66298    4046  -2
   2   8   0   66298    4046   1
   3  -8   0      66    2385  -2
   3   8   0      66    2385   1
   4  -8   0    9818    2578  -2
   4   8   0    9818    2578   1
   5  -8   0  406812   27589  -2
   5   8   0  406812   27589   1
   6  -8   0  267219   32428  -2
   6   8   0  267219   32428   1
   7  -8   0    5563    2151  -2
   7   8   0    5563    2151   1
   8  -8   0    8693    2264  -2
   8   8   0    8693    2264   1
   9  -8   0     558    1865  -2
   9   8   0     558    1865   1
   1  -9   0    4790    2992  -2
   1   9   0    4790    2992   1
   2  -9   0   -1126    2642  -2
   2   9   0   -1126    2642   1
   3  -9   0    4856    2798  -2
   3   9   0    4856    2798   1
   4  -9   0    2883    2242  -2
   4   9   0    2883    2242   1
   5  -9   0      30    1796  -2
   5   9   0      30    1796   1
   6  -9   0    6020    1827  -2
   6   9   0    6020    1827   1
   7  -9   0    1921    1700  -2
   7   9   0    1921    1700   1
   8  -9   0    -841    1957  -2
   8   9   0    -841    1957   1
   9  -9   0    1042    1875  -2
   9   9   0    1042    1875   1
   0 -10   0 2205043   16600  -2
   0  10   0 2205043   16600   1
   1 -10   0  443544   30771  -2
   1  10   0  443544   30771   1
   2 -10   0   55193    3629  -2
   2  10   0   55193    3629   1
   3 -10   0     617    2191  -2
   3  10   0     617    2191   1
   4 -10   0   30710    3466  -2
   4  10   0   30710    3466   1
   5 -10   0  566260   61772  -2
   5  10   0  566260   61772   1
   6 -10   0  247907   15977  -2
   6  10   0  247907   15977   1
   7 -10   0    2230    2170  -2
   7  10   0    2230    2170   1
   8 -10   0    6446    1767  -2
   8  10   0    6446    1767   1
   1 -11   0    6321    3217  -2
   1  11   0    6321    3217   1
   2 -11   0    1627    3205  -2
   2  11   0    1627    3205   1
   3 -11   0    1082    3042  -2
   3  11   0    1082    3042   1
   4 -11   0    1188    2626  -2
   4  11   0    1188    2626   1
   5 -11   0    5428    2475  -2
   5  11   0    5428    2475   1
   6 -11   0    1636    2391  -2
   6  11   0    1636    2391   1
   7 -11   0     688    2136  -2
   7  11   0     688    2136   1
   0 -12   0  807374   73787  -2
   0  12   0  807374   73787   1
   1 -12   0   64078   21754  -2
   1  12   0   64078   21754   1
   2 -12   0   38279    6157  -2
   2  12   0   38279    6157   1
   3 -12   0    1407    3339  -2
   3  12   0    1407    3339   1
   4 -12   0   15798    3803  -2
   4  12   0   15798    3803   1
   5 -12   0   46556    7266  -2
   5  12   0   46556    7266   1
   6 -12   0   17201    7405  -2
   6  12   0   17201    7405   1
   1 -13   0    2310    2849  -2
   1  13   0    2310    2849   1
   2 -13   0    1342    3159  -2
   2  13   0    1342    3159   1
   3 -13   0    3601    2666  -2
   3  13   0    3601    2666   1
   4 -13   0     478    2229  -2
   4  13   0     478    2229   1
   5 -13   0     281    2015  -2
   5  13   0     281    2015   1
   0 -14   0    6360    4396  -2
   0  14   0    6360    4396   1
   1 -14   0    1890    1870  -2
   1  14   0    1890    1870   1
   2 -14   0    3618    2446  -2
   2  14   0    3618    2446   1
   3 -14   0     836    2248  -2
   3  14   0     836    2248   1
   4 -14   0    2410    2248  -2
   4  14   0    2410    2248   1
 -11   1   1    -640    2652   1
 -10   1   1   24167    2608   1
  -9   1   1    4125    2574   1
  -8   1   1  152880   13543   1
  -7   1   1   -1893    2668   1
  -6   1   1   82361    9645   1
  -5   1   1   59368    2412   1
  -4   1   1   48072    3394   1
  -3   1   1  192866    4542   1
  -2   1   1   61714    3510   1
  -1   1   1  100797    4321   1
   0   1   1    1405    3694   1
   1   1   1  106878    5842   1
   3   1   1   58956    4643   1
   4   1   1  140854    4728   1
   5   1   1   13439    2487   1
   6   1   1  174235    5337   1
   7   1   1    5987    3496   1
   8   1   1  135374    3180   1
   9   1   1    5416    2172   1
  10   1   1   32460    2987   1
  11   1   1    5221    2774   1
 -11   2   1    7246    4255   1
 -10   2   1     280    2034   1
  -9   2   1   15296    2039   1
  -8   2   1   47428    7371   1
  -7   2   1   37273    2431   1
  -6   2   1   19133    2528   1
  -5   2   1    3437    2407   1
  -4   2   1   97137    4070   1
  -3   2   1  346642   17590   1
  -2   2   1  196593   10546   1
  -1   2   1   72424    3645   1
   0   2   1     589    4234   1
   1   2   1  123681    6195   1
   2   2   1  167072   10578   1
   3   2   1  129316    5648   1
   4   2   1   29344    4582   1
   5   2   1    3677    4422   1
   6   2   1    4921    3215   1
   7   2   1   12355    3927   1
   8   2   1   15275    2237   1
   9   2   1     655    2213   1
  10   2   1    1761    2643   1
  11   2   1    2880    4803   1
 -11   3   1    2746    2721   1
 -10   3   1    3252    2670   1
  -9   3   1   16804    2083   1
  -8   3   1  192270   15772   1
  -7   3   1   58799    2530   1
  -6   3   1    3796    2365   1
  -5   3   1   66968    3337   1
  -4   3   1    3439    1892   1
  -3   3   1 2363857   58133   1
  -2   3   1 1192447   55312   1
  -1   3   1 1063484  133110   1
   0   3   1   39321    3900   1
   1   3   1  751334   55709   1
   2   3   1 2290640  183347   1
   3   3   1 1504447   14668   1
   4   3   1   48561    5047   1
   5   3   1   22823    4588   1
   6   3   1   18356    2944   1
   7   3   1  147874   10291   1
   8   3   1  230849   45771   1
   9   3   1    5688    3307   1
  10   3   1    8719    4109   1
  11   3   1   -1898    1989   1
 -11   4   1    2656    2198   1
 -10   4   1    -368    2108   1
  -9   4   1   12894    2683   1
  -8   4   1   37256    7079   1
  -7   4   1    2587    4257   1
  -6   4   1    4111    2119   1
  -5   4   1   26241    1933   1
  -4   4   1   77287    5857   1
  -3   4   1  139664    9953   1
  -2   4   1    4187    2911   1
  -1   4   1   94954   16635   1
   0   4   1     434    3551   1
   1   4   1   71360    3586   1
   2   4   1   14230    3430   1
   3   4   1  101256    4969   1
   4   4   1   11659    2349   1
   5   4   1    9526    3154   1
   6   4   1    2918    2218   1
   7   4   1   -1709    2251   1
   8   4   1   11280    3736   1
   9   4   1     839    2516   1
  10   4   1    4322    2081   1
  11   4   1    -330    1757   1
 -10   5   1    2620    3518   1
  -9   5   1   37047    8737   1
  -8   5   1  209527   22297   1
  -7   5   1  112192    8758   1
  -6   5   1    2013    2018   1
  -5   5   1    1704    2477   1
  -4   5   1   39916    2709   1
  -3   5   1 1075561   76058   1
  -2   5   1 1779862   16950   1
  -1   5   1  164193    3089   1
   0   5   1    1754    2202   1
   1   5   1  275696   26660   1
   2   5   1 1978006  116150   1
   3   5   1  853298   11554   1
   4   5   1    3437    4343   1
   5   5   1     477    2879   1
   6   5   1     252    2932   1
   7   5   1  242336   39879   1
   8   5   1  364178   67563   1
   9   5   1    9481    2568   1
  10   5   1   17787    2638   1
 -10   6   1    2523    2284   1
  -9   6   1    4490    2188   1
  -8   6   1   29268    6620   1
  -7   6   1    3966    1810   1
  -6   6   1    4556    2343   1
  -5   6   1    8335    2035   1
  -4   6   1     570    1995   1
  -3   6   1  151989   19217   1
  -2   6   1   59824    2970   1
  -1   6   1   66525    2695   1
   0   6   1    -416    2341   1
   1   6   1   50840    7081   1
   2   6   1   50596    3033   1
   3   6   1   97358    4635   1
   4   6   1    -187    2498   1
   5   6   1   11883    3186   1
   6   6   1    3781    3488   1
   7   6   1     516    1975   1
   8   6   1    2458    1856   1
   9   6   1     536    2174   1
  10   6   1    3769    2266   1
 -10   7   1    5163    3143   1
  -9   7   1   13605    2356   1
  -8   7   1  146913   32912   1
  -7   7   1   33254    8003   1
  -6   7   1    9757    1905   1
  -5   7   1   14715    2235   1
  -4   7   1    2365    1662   1
  -3   7   1  531397   24878   1
  -2   7   1  498858   15535   1
  -1   7   1    7739    2059   1
   0   7   1     580    2598   1
   1   7   1   34113    3746   1
   2   7   1  639841   19953   1
   3   7   1  390981    5025   1
   4   7   1     907    2310   1
   5   7   1    2219    2333   1
   6   7   1    9796    5647   1
   7   7   1   67165   12466   1
   8   7   1  153692   50467   1
   9   7   1    4089    1985   1
  10   7   1   14659    7050   1
  -9   8   1    1766    1741   1
  -8   8   1   49365   11764   1
  -7   8   1    4891    1868   1
  -6   8   1    -859    1756   1
  -5   8   1    5642    1679   1
  -4   8   1   30555    2688   1
  -3   8   1  113396    4411   1
  -2   8   1   50808    2796   1
  -1   8   1   18699    2115   1
   0   8   1    8497    2250   1
   1   8   1   19604    3553   1
   2   8   1   23773    3829   1
   3   8   1   91979    3478   1
   4   8   1    8226    3644   1
   5   8   1   18323    3381   1
   6   8   1     219    2878   1
   7   8   1    4847    2195   1
   8   8   1    8568    2129   1
   9   8   1     531    2145   1
  -9   9   1     173    1870   1
  -8   9   1    9532    4677   1
  -7   9   1    3089    1733   1
  -6   9   1     884    1577   1
  -5   9   1   13800    2370   1
  -4   9   1    5858    2064   1
  -3   9   1  143364   10094   1
  -2   9   1   50024    2826   1
  -1   9   1   66661    2835   1
   0   9   1    4591    3212   1
   1   9   1   46022    6161   1
   2   9   1   80455    7259   1
   3   9   1   56684    5471   1
   4   9   1   10454    2765   1
   5   9   1    2454    2605   1
   6   9   1    1163    2395   1
   7   9   1    3106    2064   1
   8   9   1    3533    1988   1
   9   9   1    1574    2208   1
  -8  10   1    2037    1725   1
  -7  10   1     206    1979   1
  -6  10   1    1187    1518   1
  -5  10   1     746    1826   1
  -4  10   1    1051    1891   1
  -3  10   1    2499    2149   1
  -2  10   1    1302    2529   1
  -1  10   1    1328    2455   1
   0  10   1    2292    2534   1
   1  10   1   -1189    2924   1
   2  10   1    2971    3619   1
   3  10   1    2061    3752   1
   4  10   1   -1074    2555   1
   5  10   1     391    3245   1
   6  10   1    1522    1982   1
   7  10   1    2458    1799   1
   8  10   1     317    1580   1
  -7  11   1    2273    2852   1
  -6  11   1    2554    2381   1
  -5  11   1    3408    2124   1
  -4  11   1    3504    1851   1
  -3  11   1    7226    2069   1
  -2  11   1    7919    2274   1
  -1  11   1    2964    2922   1
   0  11   1    2522    2537   1
   1  11   1    2825    3302   1
   2  11   1    4414    3724   1
   3  11   1    5159    4006   1
   4  11   1     -34    4186   1
   5  11   1    2783    2783   1
   6  11   1    8366    2856   1
   7  11   1   -1375    2013   1
  -6  12   1    3254    2540   1
  -5  12   1    2170    1751   1
  -4  12   1   10381    2253   1
  -3  12   1    4543    2072   1
  -2  12   1    5858    2492   1
  -1  12   1   29041    5544   1
   0  12   1    1261    2043   1
   1  12   1   17461    3785   1
   2  12   1    1081    4119   1
   3  12   1    8140    3902   1
   4  12   1    8952    4261   1
   5  12   1    3946    2716   1
   6  12   1   -1643    2325   1
  -5  13   1    1091    1769   1
  -4  13   1     520    2114   1
  -3  13   1   51349   16450   1
  -2  13   1   28240    5402   1
  -1  13   1    2966    2512   1
   0  13   1    1342    2501   1
   1  13   1    2483    2888   1
   2  13   1   50243    4970   1
   3  13   1   20805    3978   1
   4  13   1   -2850    3943   1
   5  13   1    1433    4794   1
  -4  14   1    3095    2258   1
  -3  14   1   -1044    2148   1
  -2  14   1    2799    2414   1
  -1  14   1    6652    2344   1
   0  14   1    -116    2559   1
   1  14   1    1085    4242   1
   2  14   1    -774    3161   1
   3  14   1    3602    2966   1
 -11   0   2    7123    2907   1
 -10   0   2   22658    3311   1
  -9   0   2    4388    3647   1
  -8   0   2    3550    2817   1
  -7   0   2    4998    2750   1
  -6   0   2  256569   19539   1
  -5   0   2  261461   24712   1
  -4   0   2   25423    2845   1
  -3   0   2   35449    2965   1
  -2   0   2   31890    5355   1
  -1   0   2 1114245   39433   1
   0   0   2 4482192  165510   1
   1   0   2  184315    5518   1
   2   0   2  157757    8269   1
   6   0   2  249987    5619   1
   7   0   2    -112    2791   1
   8   0   2   11522    4033   1
   9   0   2   22623    3218   1
  10   0   2   76868    4738   1
  11   0   2   16092    2913   1
 -11   1   2    4738    6062   1
 -10   1   2    8100    2075   1
  -9   1   2   11361    2206   1
  -8   1   2    6306    2848   1
  -7   1   2   20553    2057   1
  -6   1   2   29917    1870   1
  -5   1   2   98376    3496   1
  -4   1   2  107708    2344   1
  -3   1   2      68    2218   1
  -2   1   2   85159    3608   1
  -1   1   2  238552    5016   1
   0   1   2  304873    4859   1
   1   1   2  165225    4614   1
   2   1   2   40782    4252   1
   3   1   2   22670    4001   1
   5   1   2   72911    3877   1
   6   1   2   23178    3058   1
   7   1   2    3273    2368   1
   8   1   2      40    4558   1
   9   1   2    3189    2202   1
  10   1   2    3575    1723   1
  11   1   2    4665    1715   1
 -11   2   2   27237    4920   1
 -10   2   2   12374    2190   1
  -9   2   2    4458    1886   1
  -8   2   2    2131    2386   1
  -7   2   2    9115    1850   1
  -6   2   2  211111   11325   1
  -5   2   2  511922   23215   1
  -4   2   2   78922    2056   1
  -3   2   2    4103    1938   1
  -2   2   2  113804    3408   1
  -1   2   2  402965    9181   1
   0   2   2  524170   10014   1
   1   2   2  315653   10806   1
   2   2   2   34704    4463   1
   3   2   2    2518    3539   1
   4   2   2  140764    3517   1
   5   2   2  761945    9086   1
   6   2   2  121176    5220   1
   7   2   2   24635    4307   1
   8   2   2    3862    2238   1
   9   2   2    -143    1931   1
  10   2   2   42378    9071   1
  11   2   2   18552    1910   1
 -11   3   2   17986    2413   1
 -10   3   2   22902    6233   1
  -9   3   2    4098    1875   1
  -8   3   2    5515    2237   1
  -7   3   2    4749    1878   1
  -6   3   2  295080   10832   1
  -5   3   2  243938    3975   1
  -4   3   2    8891    1986   1
  -3   3   2   33337    2448   1
  -2   3   2   11098    2457   1
  -1   3   2  652939   27183   1
   0   3   2 1137693   35650   1
   1   3   2  382719    5968   1
   2   3   2   31702    2911   1
   3   3   2   20205    2909   1
   4   3   2   24844    2708   1
   5   3   2  365729    4856   1
   6   3   2  126193    6502   1
   7   3   2    7808    2572   1
   8   3   2    3465    1872   1
   9   3   2    -843    1894   1
  10   3   2   18675    3181   1
  11   3   2    3748    1916   1
 -11   4   2   31162   11258   1
 -10   4   2   17621    2863   1
  -9   4   2    4994    2694   1
  -8   4   2    9391    2636   1
  -7   4   2   16939    2349   1
  -6   4   2  169660   12337   1
  -5   4   2  571375   14035   1
  -4   4   2   18238    2326   1
  -3   4   2   48689    2811   1
  -2   4   2   18512    2199   1
  -1   4   2  189472    8037   1
   0   4   2  749549   16127   1
   1   4   2   19523    3924   1
   2   4   2    1221    2850   1
   3   4   2   49382    3776   1
   4   4   2   52467    3393   1
   5   4   2  334950   13979   1
   6   4   2   27272    2359   1
   7   4   2   35526    4974   1
   8   4   2   -1602    1811   1
   9   4   2    2631    1871   1
  10   4   2   14311    3556   1
 -10   5   2     618    2306   1
  -9   5   2    7881    3840   1
  -8   5   2    5002    1638   1
  -7   5   2    7129    2103   1
  -6   5   2   19661    1938   1
  -5   5   2    3983    2092   1
  -4   5   2   11068    2555   1
  -3   5   2    5338    1799   1
  -2   5   2   13641    2662   1
  -1   5   2    4941    2321   1
   0   5   2   16967    2807   1
   1   5   2   34966    4906   1
   2   5   2    8268    3337   1
   3   5   2  179647  111777   1
   4   5   2   18269    3251   1
   5   5   2   12153    2469   1
   6   5   2    7292    2908   1
   7   5   2    9489    5187   1
   8   5   2    1234    1774   1
   9   5   2    2773    1624   1
  10   5   2     184    1835   1
 -10   6   2   11890    5180   1
  -9   6   2    4176    2553   1
  -8   6   2    2092    1910   1
  -7   6   2    1998    1931   1
  -6   6   2  119707   11547   1
  -5   6   2  221136   15770   1
  -4   6   2     203    2429   1
  -3   6   2    8005    2581   1
  -2   6   2  127839   10615   1
  -1   6   2  191029   10132   1
   0   6   2 1162230   61099   1
   1   6   2    2129    2288   1
   2   6   2  101786    4104   1
   3   6   2   38159    3124   1
   4   6   2    7183    2532   1
   5   6   2  158912   24152   1
   6   6   2   19609    5846   1
   7   6   2    -672    3569   1
   8   6   2    3221    1856   1
   9   6   2    3356    2636   1
  10   6   2     992    1759   1
 -10   7   2    8119    2881   1
  -9   7   2    4459    2030   1
  -8   7   2    4056    1742   1
  -7   7   2   10325    2926   1
  -6   7   2  130590   11414   1
  -5   7   2   40173    4134   1
  -4   7   2   39781    4871   1
  -3   7   2   47248    5298   1
  -2   7   2   56646    4357   1
  -1   7   2  191994   10878   1
   0   7   2  149913    6433   1
   1   7   2  167501   10634   1
   2   7   2    4415    3217   1
   3   7   2   50442    4564   1
   4   7   2   14113    2799   1
   5   7   2   65109    3145   1
   6   7   2   75697   16728   1
   7   7   2   -1516    2178   1
   8   7   2    2101    2174   1
   9   7   2    5871    3542   1
  -9   8   2    4094    2757   1
  -8   8   2    2898    2428   1
  -7   8   2    2643    1845   1
  -6   8   2   45093    5341   1
  -5   8   2  154726   13524   1
  -4   8   2   56795    6822   1
  -3   8   2    4316    1814   1
  -2   8   2   43986    3806   1
  -1   8   2   86186    6217   1
   0   8   2  173905   11631   1
   1   8   2   73074    5382   1
   2   8   2    6846    4414   1
   3   8   2    2244    4373   1
   4   8   2   61969    3740   1
   5   8   2  166156   16551   1
   6   8   2   29204    5332   1
   7   8   2    9419    2853   1
   8   8   2    4031    2282   1
   9   8   2     770    1523   1
  -9   9   2    9303    2521   1
  -8   9   2    4151    1903   1
  -7   9   2   19799    1962   1
  -6   9   2    7817    1828   1
  -5   9   2     484    1649   1
  -4   9   2   76590    8564   1
  -3   9   2   35065    2221   1
  -2   9   2  128504   14502   1
  -1   9   2   47538    2548   1
   0   9   2    3549    2033   1
   1   9   2  146937   19335   1
   2   9   2   52604    4772   1
   3   9   2   65757    3692   1
   4   9   2   33226    4412   1
   5   9   2    1721    2806   1
   6   9   2    8861    2055   1
   7   9   2    6388    2494   1
   8   9   2     431    1646   1
  -8  10   2    2300    1650   1
  -7  10   2    -896    1796   1
  -6  10   2   33924    6274   1
  -5  10   2   70371   13178   1
  -4  10   2   19858    3686   1
  -3  10   2      85    1956   1
  -2  10   2   21740    2583   1
  -1  10   2   66796    5548   1
   0  10   2  123530   10257   1
   1  10   2   92352    5018   1
   2  10   2     946    3067   1
   3  10   2   -1624    3715   1
   4  10   2   31096    4341   1
   5  10   2  143706    5474   1
   6  10   2   24298    3447   1
   7  10   2    4994    1604   1
   8  10   2    1819    1997   1
  -7  11   2    2249    1969   1
  -6  11   2   13135    2806   1
  -5  11   2   17064    3897   1
  -4  11   2    -728    1449   1
  -3  11   2    2298    1515   1
  -2  11   2     358    1901   1
  -1  11   2   11091    2145   1
   0  11   2   34540    4307   1
   1  11   2    3958    4100   1
   2  11   2    2465    3894   1
   3  11   2    3011    2907   1
   4  11   2     479    2742   1
   5  11   2   21862    4479   1
   6  11   2    4613    3142   1
   7  11   2     634    2001   1
  -6  12   2   10253    4839   1
  -5  12   2   23451    3741   1
  -4  12   2    1175    1720   1
  -3  12   2    -415    1938   1
  -2  12   2    3283    2049   1
  -1  12   2   34409    5203   1
   0  12   2  150313   19644   1
   1  12   2   17951    4759   1
   2  12   2    4493    2764   1
   3  12   2    6610    3625   1
   4  12   2    1949    3913   1
   5  12   2   16498    3667   1
   6  12   2    3109    3259   1
  -5  13   2   20157    5110   1
  -4  13   2    3116    1935   1
  -3  13   2   -1352    1939   1
  -2  13   2   -1391    2256   1
  -1  13   2   20179    4985   1
   0  13   2   66716    8378   1
   1  13   2    9734    4085   1
   2  13   2    1702    4092   1
   3  13   2    2641    3812   1
   4  13   2    2136    4055   1
   5  13   2   36908    4494   1
  -4  14   2    3439    2868   1
  -3  14   2    2823    2057   1
  -2  14   2   -1241    2288   1
  -1  14   2    3031    2503   1
   0  14   2   13942    3754   1
   1  14   2    1104    4186   1
   2  14   2   -1635    4414   1
   3  14   2    2372    3101   1
 -11   1   3    3866    1994   1
 -10   1   3   13009    2862   1
  -9   1   3   58220   10414   1
  -8   1   3  138401    8508   1
  -7   1   3  209090    2821   1
  -6   1   3   42183    1917   1
  -5   1   3    4359    1729   1
  -4   1   3  271712    6668   1
  -3   1   3 2168388   12635   1
  -2   1   3  885628   18827   1
  -1   1   3  155571    3922   1
   0   1   3   61375    2837   1
   1   1   3    3220    2773   1
   2   1   3 2092435   43623   1
   3   1   3  843822   30556   1
   4   1   3    8854    2590   1
   5   1   3    4333    2403   1
   6   1   3   28240    2124   1
   7   1   3  126705    4919   1
   8   1   3   82347    6515   1
   9   1   3    6154    2313   1
  10   1   3    2277    1471   1
  11   1   3    2083    1608   1
 -11   2   3    3150    1831   1
 -10   2   3   18790    3653   1
  -9   2   3    8660    1929   1
  -8   2   3    5638    2016   1
  -7   2   3  107723    3332   1
  -6   2   3   30906    2227   1
  -5   2   3  104882    2131   1
  -4   2   3   82937    3006   1
  -3   2   3  111197    3591   1
  -2   2   3  496335   13132   1
  -1   2   3  186603    3841   1
   0   2   3   24763    3054   1
   1   2   3  466423   16074   1
   2   2   3  411893    6348   1
   3   2   3   99990    3436   1
   4   2   3   93014    3236   1
   5   2   3    2278    2113   1
   6   2   3   89747    3586   1
   7   2   3   80798   13999   1
   8   2   3   23072    1646   1
   9   2   3   11636    1744   1
  10   2   3    3800    1947   1
  11   2   3    5215    1689   1
 -11   3   3     457    2256   1
 -10   3   3   10505    5490   1
  -9   3   3     368    2196   1
  -8   3   3   -3175    3175   1
  -7   3   3   49325    2851   1
  -6   3   3  189112    9937   1
  -5   3   3     445    1621   1
  -4   3   3  496934    8972   1
  -3   3   3  455338   14160   1
  -2   3   3   13577    2037   1
  -1   3   3   34320    2087   1
   0   3   3   10939    2357   1
   1   3   3   17814    2351   1
   2   3   3  261156    5618   1
   3   3   3  670553    6164   1
   4   3   3  112633    5575   1
   5   3   3   49255    2351   1
   6   3   3   82772    2781   1
   7   3   3   31468    4698   1
   8   3   3    5468    1548   1
   9   3   3    7426    1410   1
  10   3   3    2965    1645   1
 -11   4   3    3212    2227   1
 -10   4   3    -165    2231   1
  -9   4   3    8190    2313   1
  -8   4   3   16179    1760   1
  -7   4   3    4674    1772   1
  -6   4   3   18673    2471   1
  -5   4   3    3184    2418   1
  -4   4   3  133147    5913   1
  -3   4   3   53914    2381   1
  -2   4   3   21788    2198   1
  -1   4   3  132237    8345   1
   0   4   3   30621    2526   1
   1   4   3   65443    5988   1
   2   4   3   18726    2384   1
   3   4   3  224783    6990   1
   4   4   3   36217    2403   1
   5   4   3   25237    2079   1
   6   4   3    4335    2491   1
   7   4   3    9314    2898   1
   8   4   3   21663    1979   1
   9   4   3   -1069    1590   1
  10   4   3    -983    1470   1
 -10   5   3     345    4034   1
  -9   5   3     321    1876   1
  -8   5   3     685    2150   1
  -7   5   3    3420    1967   1
  -6   5   3   28871    5229   1
  -5   5   3    2628    1813   1
  -4   5   3  103847    3219   1
  -3   5   3   18866    2015   1
  -2   5   3    4793    2519   1
  -1   5   3   56666    2962   1
   0   5   3   12851    2203   1
   1   5   3   25975    2891   1
   2   5   3    6030    2177   1
   3   5   3  212367   12134   1
   4   5   3   35744    2826   1
   5   5   3   29263    3828   1
   6   5   3    3969    2394   1
   7   5   3   16990    2259   1
   8   5   3   22702    2296   1
   9   5   3    2139    1510   1
  10   5   3    1272    1381   1
 -10   6   3    -910    2339   1
  -9   6   3    6128    2197   1
  -8   6   3   24170    1937   1
  -7   6   3    2074    1949   1
  -6   6   3    2556    2026   1
  -5   6   3    7115    2425   1
  -4   6   3    9552    1621   1
  -3   6   3  195041   14867   1
  -2   6   3   42096    3508   1
  -1   6   3   46613    2448   1
   0   6   3   10316    2411   1
   1   6   3    2071    3111   1
   2   6   3  219345    7128   1
   3   6   3   78620    3926   1
   4   6   3    6225    2512   1
   5   6   3    3721    2147   1
   6   6   3    3175    2069   1
   7   6   3   18330    2489   1
   8   6   3   26467    5365   1
   9   6   3    -443    1655   1
  10   6   3    1498    1906   1
 -10   7   3    4321    2280   1
  -9   7   3    3850    1692   1
  -8   7   3   12566    2072   1
  -7   7   3   13662    2026   1
  -6   7   3   10548    1927   1
  -5   7   3    2662    1818   1
  -4   7   3   77472    8310   1
  -3   7   3  105750    4362   1
  -2   7   3   37061    2898   1
  -1   7   3   25949    1954   1
   0   7   3    1394    2111   1
   1   7   3   17381    3083   1
   2   7   3   68725    2958   1
   3   7   3  218422    5503   1
   4   7   3   19068    3667   1
   5   7   3   11245    2755   1
   6   7   3    2530    2064   1
   7   7   3   13169    2074   1
   8   7   3   25797    6146   1
   9   7   3    3618    1652   1
  -9   8   3    7764    2040   1
  -8   8   3   40434    6715   1
  -7   8   3    4757    1972   1
  -6   8   3    2132    1824   1
  -5   8   3    5095    2306   1
  -4   8   3   58263    7966   1
  -3   8   3  128291   21233   1
  -2   8   3   53035    4012   1
  -1   8   3   12778    1806   1
   0   8   3    6989    2176   1
   1   8   3   46589    2903   1
   2   8   3  119730    5267   1
   3   8   3  129894    4457   1
   4   8   3    6506    4216   1
   5   8   3   14285    2742   1
   6   8   3    1551    2162   1
   7   8   3   31795    5206   1
   8   8   3   30506    7797   1
   9   8   3     696    1958   1
  -9   9   3    6197    2867   1
  -8   9   3   16574    3027   1
  -7   9   3   46096    8716   1
  -6   9   3   42991    7662   1
  -5   9   3     645    1897   1
  -4   9   3  130729   24090   1
  -3   9   3  426100   49537   1
  -2   9   3   84363    8252   1
  -1   9   3   13857    1786   1
   0   9   3    4979    2036   1
   1   9   3    4508    3008   1
   2   9   3  300159    6111   1
   3   9   3  285685    5846   1
   4   9   3   10008    4261   1
   5   9   3    5889    3053   1
   6   9   3   21012    4299   1
   7   9   3    8719    2354   1
   8   9   3    5383    1717   1
  -8  10   3    3329    1655   1
  -7  10   3   -1217    1949   1
  -6  10   3    3427    1604   1
  -5  10   3    3254    1483   1
  -4  10   3    5468    1887   1
  -3  10   3   24761    2485   1
  -2  10   3    3145    2067   1
  -1  10   3   15776    1734   1
   0  10   3    3101    2068   1
   1  10   3    3427    2989   1
   2  10   3   26214    4284   1
   3  10   3    5260    2877   1
   4  10   3   12896    3887   1
   5  10   3    1152    2716   1
   6  10   3    1493    3771   1
   7  10   3    3071    3206   1
   8  10   3    1168    2301   1
  -7  11   3   31410    4821   1
  -6  11   3    5257    1669   1
  -5  11   3    4701    1570   1
  -4  11   3   26781    6145   1
  -3  11   3  130156   27761   1
  -2  11   3  114341   11880   1
  -1  11   3     982    1796   1
   0  11   3     281    2366   1
   1  11   3   12450    3060   1
   2  11   3  152178    5515   1
   3  11   3   60635    3857   1
   4  11   3    5974    4018   1
   5  11   3    1186    2858   1
   6  11   3    3819    2765   1
   7  11   3   11946    4194   1
  -6  12   3    6937    2186   1
  -5  12   3   11644    4053   1
  -4  12   3   23379    4844   1
  -3  12   3     578    1777   1
  -2  12   3   16661    3368   1
  -1  12   3   67091    6709   1
   0  12   3    9806    2203   1
   1  12   3   48552    3485   1
   2  12   3    -239    3965   1
   3  12   3    9525    3969   1
   4  12   3   39642    4711   1
   5  12   3    1246    2820   1
   6  12   3    6311    3288   1
  -5  13   3    3206    1804   1
  -4  13   3    5487    1789   1
  -3  13   3    8003    2155   1
  -2  13   3   17773    2463   1
  -1  13   3    2156    2667   1
   0  13   3    2994    2296   1
   1  13   3    8458    3251   1
   2  13   3   14980    4284   1
   3  13   3   15058    4160   1
   4  13   3    3011    3116   1
   5  13   3    2944    3112   1
  -3  14   3       9    1814   1
  -2  14   3    5483    2400   1
  -1  14   3    1887    2788   1
   0  14   3    -404    4081   1
   1  14   3    4788    4238   1
   2  14   3     561    3883   1
   3  14   3   -4227    4227   1
 -11   0   4    9767    3917   1
 -10   0   4    5058    3700   1
  -9   0   4   11994    3733   1
  -8   0   4    3838    2067   1
  -7   0   4   13348    2822   1
  -6   0   4   43581    2622   1
  -5   0   4   99201    3585   1
  -4   0   4  200180    6182   1
  -3   0   4  105383    3396   1
  -2   0   4  484303   17315   1
  -1   0   4  127119    3391   1
   0   0   4  606394   29407   1
   1   0   4  577990   18151   1
   2   0   4   47534    3153   1
   3   0   4  318271    6732   1
   4   0   4     389    2929   1
   5   0   4   61111    4800   1
   6   0   4    5825    3259   1
   7   0   4   10790    3079   1
   8   0   4    1607    1930   1
   9   0   4      50    3157   1
  10   0   4    2708    2636   1
 -11   1   4    4732    2186   1
 -10   1   4     -49    1833   1
  -9   1   4    5659    5166   1
  -8   1   4   13461    2523   1
  -7   1   4    2339    1765   1
  -6   1   4   18141    1768   1
  -5   1   4   20036    1569   1
  -4   1   4   47180    1740   1
  -3   1   4   46673    2159   1
  -2   1   4    1933    1845   1
  -1   1   4   18267    2764   1
   0   1   4   52103    2554   1
   1   1   4    1729    2409   1
   2   1   4   67892    2513   1
   3   1   4    7370    1944   1
   4   1   4  144650    3156   1
   5   1   4    2736    2077   1
   6   1   4    3130    2882   1
   7   1   4   12596    2098   1
   8   1   4    1175    1573   1
   9   1   4    5433    1531   1
  10   1   4    3096    1575   1
 -11   2   4    2404    2106   1
 -10   2   4    5545    1989   1
  -9   2   4    7354    1717   1
  -8   2   4    1965    1808   1
  -7   2   4    3826    1759   1
  -6   2   4    7395    1686   1
  -5   2   4  184857    2240   1
  -4   2   4  230815    9194   1
  -3   2   4   52750    2124   1
  -2   2   4  308017    5278   1
  -1   2   4    5130    1994   1
   0   2   4    1452    2835   1
   1   2   4  267370   14308   1
   2   2   4  196947    7604   1
   3   2   4   39336    2557   1
   4   2   4  259491    4129   1
   5   2   4   82346    5815   1
   6   2   4    5323    2081   1
   7   2   4     709    1805   1
   8   2   4     733    1517   1
   9   2   4    3995    1583   1
  10   2   4    5176    1677   1
 -11   3   4    -524    2437   1
 -10   3   4    3992    4996   1
  -9   3   4    2858    1712   1
  -8   3   4     699    1617   1
  -7   3   4    3067    1963   1
  -6   3   4     618    1752   1
  -5   3   4   33052    1640   1
  -4   3   4    9728    1912   1
  -3   3   4   21014    2161   1
  -2   3   4     774    1998   1
  -1   3   4   63944    1987   1
   0   3   4  127133    3818   1
   1   3   4     751    2065   1
   2   3   4    9932    2448   1
   3   3   4    -613    2191   1
   4   3   4   94565    8685   1
   5   3   4   50153    2411   1
   6   3   4    7084    1930   1
   7   3   4    4680    2277   1
   8   3   4    1669    1887   1
   9   3   4    6582    1646   1
  10   3   4    5537    1408   1
 -11   4   4   12836    2899   1
 -10   4   4   50268   20499   1
  -9   4   4   56856   10049   1
  -8   4   4   10739    2250   1
  -7   4   4   69576    2475   1
  -6   4   4  150699   10374   1
  -5   4   4  870250   45134   1
  -4   4   4  566402   37748   1
  -3   4   4   44330    1788   1
  -2   4   4  773046   22487   1
  -1   4   4  463485   14295   1
   0   4   4  415731    6853   1
   1   4   4  713780   34904   1
   2   4   4  195037    8913   1
   3   4   4  143679    3006   1
   4   4   4  749084   42396   1
   5   4   4  386170    8605   1
   6   4   4   41243    2958   1
   7   4   4    4830    1980   1
   8   4   4    5946    1883   1
   9   4   4   15438    2177   1
  10   4   4   11647    1849   1
 -10   5   4    -564    2648   1
  -9   5   4    5966    1735   1
  -8   5   4    5176    1539   1
  -7   5   4    4109    1598   1
  -6   5   4   13177    2360   1
  -5   5   4     771    1770   1
  -4   5   4   19166    2225   1
  -3   5   4   17958    2074   1
  -2   5   4   13105    1998   1
  -1   5   4   20423    2037   1
   0   5   4   23093    2195   1
   1   5   4    1991    2294   1
   2   5   4   33213    3172   1
   3   5   4    5969    1868   1
   4   5   4    7456    2137   1
   5   5   4   11085    2598   1
   6   5   4    1888    2316   1
   7   5   4    9070    1936   1
   8   5   4   -2192    2280   1
   9   5   4    1512    1436   1
  10   5   4    1133    2085   1
 -10   6   4   45392    9464   1
  -9   6   4   66400   11236   1
  -8   6   4    8361    2412   1
  -7   6   4  138309   16274   1
  -6   6   4  127117    9967   1
  -5   6   4  311071   28209   1
  -4   6   4  441126   31457   1
  -3   6   4     629    1882   1
  -2   6   4  339151   14426   1
  -1   6   4  593803   17110   1
   0   6   4  701664   41133   1
   1   6   4  408601    4355   1
   2   6   4   29862    3071   1
   3   6   4  174632    4608   1
   4   6   4  373700   13969   1
   5   6   4  147818    7091   1
   6   6   4   90468    4688   1
   7   6   4   19159    3625   1
   8   6   4   14197    3731   1
   9   6   4   23843    4529   1
 -10   7   4   -2576    2831   1
  -9   7   4    3388    1740   1
  -8   7   4    4981    2533   1
  -7   7   4    5882    1979   1
  -6   7   4    4195    2199   1
  -5   7   4    3536    1774   1
  -4   7   4   59290    5713   1
  -3   7   4      -5    2135   1
  -2   7   4   95001    6921   1
  -1   7   4    2441    1704   1
   0   7   4    2198    2378   1
   1   7   4  102394    7854   1
   2   7   4   12648    2980   1
   3   7   4   74503    3610   1
   4   7   4   11897    4082   1
   5   7   4    1172    2384   1
   6   7   4   26878    2646   1
   7   7   4    1688    1962   1
   8   7   4    2432    2075   1
   9   7   4    4437    1648   1
  -9   8   4    4169    1830   1
  -8   8   4    1386    2007   1
  -7   8   4    3193    1486   1
  -6   8   4    6517    1568   1
  -5   8   4   92863   12683   1
  -4   8   4   86968    8867   1
  -3   8   4   17494    2111   1
  -2   8   4   81190    9150   1
  -1   8   4   17611    1863   1
   0   8   4   22538    2734   1
   1   8   4   78204    8572   1
   2   8   4   39155    6450   1
   3   8   4   23462    4386   1
   4   8   4   97185    5123   1
   5   8   4   21490    3297   1
   6   8   4    2123    2120   1
   7   8   4    2054    1839   1
   8   8   4    2199    2045   1
   9   8   4    1670    1728   1
  -9   9   4    3474    1655   1
  -8   9   4     705    1961   1
  -7   9   4    2288    1488   1
  -6   9   4   10614    2297   1
  -5   9   4    1976    1920   1
  -4   9   4   37858    4537   1
  -3   9   4    2246    1799   1
  -2   9   4   21362    1983   1
  -1   9   4    2282    1899   1
   0   9   4    3749    2541   1
   1   9   4   39195    2673   1
   2   9   4   13408    4186   1
   3   9   4   21463    3300   1
   4   9   4    8316    2858   1
   5   9   4    -527    3879   1
   6   9   4    5346    2929   1
   7   9   4    7693    3065   1
   8   9   4     551    2645   1
  -8  10   4    -474    2376   1
  -7  10   4    3066    1947   1
  -6  10   4   11567    2320   1
  -5  10   4    -320    2175   1
  -4  10   4   21535    2728   1
  -3  10   4    8816    1949   1
  -2  10   4   33982    4231   1
  -1  10   4   23380    1808   1
   0  10   4   46943    2798   1
   1  10   4   27535    5940   1
   2  10   4   38957    4207   1
   3  10   4   14577    4078   1
   4  10   4    5836    2892   1
   5  10   4    3977    3905   1
   6  10   4     883    3853   1
   7  10   4    1032    2693   1
  -7  11   4    1318    1622   1
  -6  11   4    3591    1982   1
  -5  11   4      62    1747   1
  -4  11   4    2616    1783   1
  -3  11   4    1055    2052   1
  -2  11   4    3542    2036   1
  -1  11   4    7626    1881   1
   0  11   4    1568    2733   1
   1  11   4    1602    1910   1
   2  11   4     512    2753   1
   3  11   4   -2155    2895   1
   4  11   4    9064    3976   1
   5  11   4    7845    2660   1
   6  11   4    -198    3827   1
   7  11   4    5794    3961   1
  -6  12   4    1007    1786   1
  -5  12   4      52    1745   1
  -4  12   4    7740    2001   1
  -3  12   4    3267    1991   1
  -2  12   4    8347    2101   1
  -1  12   4    2294    2025   1
   0  12   4    4703    2269   1
   1  12   4   24997    4149   1
   2  12   4    4840    4018   1
   3  12   4    1111    2922   1
   4  12   4    1145    4040   1
   5  12   4    4500    2910   1
  -5  13   4    3816    1820   1
  -4  13   4    3228    2076   1
  -3  13   4    1332    1949   1
  -2  13   4    6686    1914   1
  -1  13   4   12583    2446   1
   0  13   4   17247   10293   1
   1  13   4    5477    3939   1
   2  13   4   -1885    3917   1
   3  13   4    1874    3000   1
   4  13   4    8937    4231   1
  -3  14   4    2599    2056   1
  -2  14   4   20291    3168   1
  -1  14   4   11164    4295   1
   0  14   4   26895    4677   1
   1  14   4   33316    4647   1
   2  14   4    6475    4152   1
 -11   1   5    5770    4429   1
 -10   1   5   30555    2329   1
  -9   1   5   29279    2161   1
  -8   1   5   97333    3529   1
  -7   1   5  420040   23128   1
  -6   1   5   36528    1965   1
  -5   1   5  448106    9365   1
  -4   1   5  280127    3722   1
  -3   1   5  246888    5033   1
  -2   1   5 2183285   18957   1
  -1   1   5 1110896    8030   1
   0   1   5  682836    8833   1
   1   1   5 2070378   44775   1
   2   1   5  452566    7916   1
   3   1   5  387256    3235   1
   4   1   5  380690    8731   1
   5   1   5   19199    2526   1
   6   1   5  350002   18427   1
   7   1   5  120866    8821   1
   8   1   5   46425    2324   1
   9   1   5   27939    2246   1
  10   1   5    1399    1600   1
 -11   2   5    2088    1886   1
 -10   2   5    -802    2122   1
  -9   2   5   20086    1935   1
  -8   2   5   26198    1925   1
  -7   2   5     882    1939   1
  -6   2   5    6596    1662   1
  -5   2   5    6754    1705   1
  -4   2   5  129756    3359   1
  -3   2   5   26522    2107   1
  -2   2   5     461    1655   1
  -1   2   5   80906    2276   1
   0   2   5   49759    2716   1
   1   2   5    3786    2152   1
   2   2   5    1494    1800   1
   3   2   5  101771    2733   1
   4   2   5    9923    2742   1
   5   2   5   21187    3187   1
   6   2   5   19562    2256   1
   7   2   5    1615    1906   1
   8   2   5    6116    2520   1
   9   2   5    7540    1981   1
  10   2   5    1789    1472   1
 -11   3   5    1940    2330   1
 -10   3   5   13727    1822   1
  -9   3   5     932    1636   1
  -8   3   5    3738    2023   1
  -7   3   5  141849   12913   1
  -6   3   5  116425    6666   1
  -5   3   5  185521    7841   1
  -4   3   5  233992    8312   1
  -3   3   5   16942    1490   1
  -2   3   5  148137    2365   1
  -1   3   5  362317    4048   1
   0   3   5  197996    5623   1
   1   3   5  131706    9339   1
   2   3   5   22570    1966   1
   3   3   5  228943    6619   1
   4   3   5  320087    4655   1
   5   3   5   70033    4082   1
   6   3   5  120964    2656   1
   7   3   5    -852    1976   1
   8   3   5     994    1606   1
   9   3   5    9557    1877   1
  10   3   5    3448    1645   1
 -10   4   5     673    1791   1
  -9   4   5    9943    1788   1
  -8   4   5   13446    1771   1
  -7   4   5    1876    1760   1
  -6   4   5    1484    1344   1
  -5   4   5    2191    1622   1
  -4   4   5   33037    1895   1
  -3   4   5   43358    1657   1
  -2   4   5    2838    1883   1
  -1   4   5    2303    1848   1
   0   4   5     900    2025   1
   1   4   5    2701    2272   1
   2   4   5   37267    2407   1
   3   4   5    4478    2173   1
   4   4   5   14506    3056   1
   5   4   5     478    2033   1
   6   4   5    3196    2105   1
   7   4   5    3097    1693   1
   8   4   5     934    1696   1
   9   4   5    1652    1642   1
  10   4   5     -18    1658   1
 -10   5   5    1820    2212   1
  -9   5   5    3225    1787   1
  -8   5   5    1522    2178   1
  -7   5   5   13158    2578   1
  -6   5   5    2684    1919   1
  -5   5   5   10409    2545   1
  -4   5   5   48168    2168   1
  -3   5   5   12162    1758   1
  -2   5   5   51226    3650   1
  -1   5   5   24489    1678   1
   0   5   5    6655    2034   1
   1   5   5   11063    1884   1
   2   5   5   10870    2435   1
   3   5   5    7876    1979   1
   4   5   5   15447    2168   1
   5   5   5     823    2447   1
   6   5   5    1733    1946   1
   7   5   5    2627    2274   1
   8   5   5     443    2316   1
   9   5   5    3430    1952   1
 -10   6   5    1442    1745   1
  -9   6   5    4240    2120   1
  -8   6   5    4550    2191   1
  -7   6   5    4395    1648   1
  -6   6   5    3445    1977   1
  -5   6   5    3672    1642   1
  -4   6   5    6372    2240   1
  -3   6   5    4626    2302   1
  -2   6   5    3218    2114   1
  -1   6   5    2569    1561   1
   0   6   5    1894    1861   1
   1   6   5    1353    2890   1
   2   6   5    4432    2442   1
   3   6   5   14458    2299   1
   4   6   5    2484    2665   1
   5   6   5     526    2207   1
   6   6   5    1807    2213   1
   7   6   5    3202    1974   1
   8   6   5    -662    1870   1
   9   6   5    2581    3409   1
  -9   7   5    2988    3099   1
  -8   7   5    2822    1734   1
  -7   7   5   93355   12151   1
  -6   7   5    1166    2507   1
  -5   7   5  112559   14136   1
  -4   7   5    1267    2048   1
  -3   7   5    7282    1923   1
  -2   7   5  185210   17172   1
  -1   7   5  179296    4929   1
   0   7   5  101218    9674   1
   1   7   5  164144    3784   1
   2   7   5    1942    2880   1
   3   7   5    1926    4120   1
   4   7   5   84181    4715   1
   5   7   5    1262    2068   1
   6   7   5   41800    3322   1
   7   7   5    1725    1848   1
   8   7   5    1462    2099   1
   9   7   5    3812    2291   1
  -9   8   5     573    2045   1
  -8   8   5    5116    1903   1
  -7   8   5    7979    1578   1
  -6   8   5    3881    1584   1
  -5   8   5    7229    2628   1
  -4   8   5   13671    2415   1
  -3   8   5    2250    2276   1
  -2   8   5   22779    2324   1
  -1   8   5   10345    2218   1
   0   8   5   14180    2345   1
   1   8   5    3316    2516   1
   2   8   5    -942    2256   1
   3   8   5    7209    3079   1
   4   8   5    4145    3898   1
   5   8   5     973    2574   1
   6   8   5    4418    2865   1
   7   8   5     -44    2023   1
   8   8   5    2751    2383   1
  -8   9   5   11270    2045   1
  -7   9   5  105141   23446   1
  -6   9   5   41389    8764   1
  -5   9   5  110957   14514   1
  -4   9   5  211666   38029   1
  -3   9   5   52581    9514   1
  -2   9   5  247208   17328   1
  -1   9   5  153841    9213   1
   0   9   5  119996    5323   1
   1   9   5  181908   11377   1
   2   9   5   57860   12461   1
   3   9   5  265396    6023   1
   4   9   5   88008    3853   1
   5   9   5   31320    4371   1
   6   9   5   58572    3965   1
   7   9   5   10723    3004   1
   8   9   5    5890    2367   1
  -8  10   5   -1945    1945   1
  -7  10   5     207    1778   1
  -6  10   5    4725    1724   1
  -5  10   5    7007    2202   1
  -4  10   5    2794    1921   1
  -3  10   5   19110    2290   1
  -2  10   5    3436    2033   1
  -1  10   5   24833    1832   1
   0  10   5   34003    5338   1
   1  10   5    2258    2201   1
   2  10   5   28031    4648   1
   3  10   5    6973    3853   1
   4  10   5   11512    2971   1
   5  10   5    8305    4104   1
   6  10   5    1175    2798   1
   7  10   5   -1990    2761   1
  -7  11   5   39431   13956   1
  -6  11   5    2550    1466   1
  -5  11   5   29016    5723   1
  -4  11   5   38465    5596   1
  -3  11   5   72053    7215   1
  -2  11   5  193000   24245   1
  -1  11   5   52295    2977   1
   0  11   5   46673   15816   1
   1  11   5   97691   12153   1
   2  11   5   97652    4867   1
   3  11   5   49317    3788   1
   4  11   5   25537    4370   1
   5  11   5    3038    2914   1
   6  11   5   38036    4311   1
  -6  12   5    -838    1586   1
  -5  12   5    3513    1740   1
  -4  12   5    3886    1792   1
  -3  12   5   12918    3675   1
  -2  12   5    1054    2007   1
  -1  12   5     787    1983   1
   0  12   5    3259    1868   1
   1  12   5    2544    3935   1
   2  12   5    8444    2866   1
   3  12   5   -1130    4264   1
   4  12   5    8989    3973   1
   5  12   5    2357    2671   1
  -4  13   5    1082    1769   1
  -3  13   5    2838    1980   1
  -2  13   5   24354    4684   1
  -1  13   5   15384    4536   1
   0  13   5    8190    2013   1
   1  13   5   18292    3143   1
   2  13   5   -3801    4208   1
   3  13   5    3464    4062   1
   4  13   5    8092    3244   1
  -2  14   5    1332    1911   1
  -1  14   5   -1365    2468   1
   0  14   5    2181    2764   1
   1  14   5    4037    2384   1
 -11   0   6   10085    3988   1
 -10   0   6   46108    3638   1
  -9   0   6   67637    3388   1
  -8   0   6   55715    2434   1
  -7   0   6  104218    3292   1
  -6   0   6   28210    6845   1
  -5   0   6    3358    2511   1
  -4   0   6  308202    4144   1
  -3   0   6  130793    2898   1
  -2   0   6  188166    3458   1
  -1   0   6   28231    2621   1
   0   0   6  113212    3409   1
   1   0   6  275284    4260   1
   2   0   6  157087    4023   1
   3   0   6  269810   73014   1
   4   0   6   79398    4134   1
   5   0   6   47918    3830   1
   6   0   6   57882    4520   1
   7   0   6   27795    3772   1
   8   0   6   18017    3686   1
   9   0   6    5620    3122   1
  10   0   6    8679    4268   1
 -11   1   6    2406    2146   1
 -10   1   6   10543    2925   1
  -9   1   6    4108    1680   1
  -8   1   6    4286    2205   1
  -7   1   6   19695    1910   1
  -6   1   6   15811    1725   1
  -5   1   6   46903    1870   1
  -4   1   6   62731    1970   1
  -3   1   6    7491    1766   1
  -2   1   6  220682    3221   1
  -1   1   6    7407    1815   1
   0   1   6    6689    1670   1
   1   1   6  181371    5870   1
   2   1   6    2154    1984   1
   3   1   6   59153    7911   1
   4   1   6   23123   13962   1
   5   1   6   18948    3498   1
   6   1   6   15354    2633   1
   7   1   6     925    1929   1
   8   1   6    1896    1740   1
   9   1   6    2012    1698   1
  10   1   6    -603    1554   1
 -11   2   6    4164    2733   1
 -10   2   6   30710    2244   1
  -9   2   6   56499    7229   1
  -8   2   6   46741    5888   1
  -7   2   6   68964   11065   1
  -6   2   6    5406    1558   1
  -5   2   6  143284    4293   1
  -4   2   6  243017    8396   1
  -3   2   6   36659    1506   1
  -2   2   6  149348    2334   1
  -1   2   6   48681    1839   1
   0   2   6  116688    3769   1
   1   2   6  231147    2847   1
   2   2   6   26985    7038   1
   3   2   6  187804    5654   1
   4   2   6   95820   35624   1
   5   2   6    3205    2411   1
   6   2   6   55177    5469   1
   7   2   6   22487    3134   1
   8   2   6   31326    2651   1
   9   2   6    4792    1814   1
  10   2   6     422    1744   1
 -10   3   6   12694    4893   1
  -9   3   6    5863    1783   1
  -8   3   6    3920    1428   1
  -7   3   6   34558    4244   1
  -6   3   6   71480    3670   1
  -5   3   6   88835    5009   1
  -4   3   6   54909    3080   1
  -3   3   6    2476    1571   1
  -2   3   6  162080    5591   1
  -1   3   6  177704    6627   1
   0   3   6  177168    4667   1
   1   3   6  148323   12222   1
   2   3   6   14596    1916   1
   3   3   6   40823    2098   1
   4   3   6   35955    2496   1
   5   3   6   57233    3277   1
   6   3   6    9463    3614   1
   7   3   6    4366    1908   1
   8   3   6    6330    2238   1
   9   3   6    1678    1823   1
  10   3   6    5032    1758   1
 -10   4   6   47985   10730   1
  -9   4   6   61621    9335   1
  -8   4   6   58852    7519   1
  -7   4   6  115673   10509   1
  -6   4   6    -496    1459   1
  -5   4   6  152817   13682   1
  -4   4   6  611031   32521   1
  -3   4   6   30210    1790   1
  -2   4   6 1091553   94090   1
  -1   4   6  114232    9202   1
   0   4   6  182331    5294   1
   1   4   6 1091499   31465   1
   2   4   6    7948    1995   1
   3   4   6  665471    9487   1
   4   4   6  222211   43938   1
   5   4   6   12870    2596   1
   6   4   6  116110    6997   1
   7   4   6   29701    4321   1
   8   4   6   56615    9233   1
   9   4   6   39219    7728   1
 -10   5   6    3410    2192   1
  -9   5   6    2715    1945   1
  -8   5   6    3558    1683   1
  -7   5   6     708    2207   1
  -6   5   6     962    3700   1
  -5   5   6    2667    1344   1
  -4   5   6    1868    1540   1
  -3   5   6      52    1680   1
  -2   5   6    -261    1729   1
  -1   5   6     831    1609   1
   0   5   6    5921    1963   1
   1   5   6    4222    1902   1
   2   5   6    1237    1639   1
   3   5   6     -21    2261   1
   4   5   6    2522    2668   1
   5   5   6   -1195    2072   1
   6   5   6    1380    2118   1
   7   5   6     741    2216   1
   8   5   6    1054    2161   1
   9   5   6   -1054    2004   1
 -10   6   6   47247    8142   1
  -9   6   6   46566   11083   1
  -8   6   6   23111    3879   1
  -7   6   6  190246   19004   1
  -6   6   6   11573    3830   1
  -5   6   6    3421    1514   1
  -4   6   6  525637   45053   1
  -3   6   6   13824    2263   1
  -2   6   6  579939   29188   1
  -1   6   6  170046   22096   1
   0   6   6  224595   19892   1
   1   6   6  676717   44921   1
   2   6   6   32649    3113   1
   3   6   6  539901   74678   1
   4   6   6    7035    2348   1
   5   6   6   19968    2527   1
   6   6   6  159593   21389   1
   7   6   6    7513    2123   1
   8   6   6   30570    8769   1
   9   6   6   28311    3824   1
  -9   7   6    2358    2171   1
  -8   7   6    1010    2061   1
  -7   7   6   25759    1829   1
  -6   7   6   64145    6185   1
  -5   7   6   41185    8736   1
  -4   7   6    7117    1663   1
  -3   7   6    2641    2083   1
  -2   7   6   36826    2885   1
  -1   7   6  143631    6949   1
   0   7   6   91951   16776   1
   1   7   6   14067    6044   1
   2   7   6     906    2009   1
   3   7   6    3906    2056   1
   4   7   6   50599    4795   1
   5   7   6   41404    2805   1
   6   7   6     -40    2539   1
   7   7   6     311    1966   1
   8   7   6     922    2094   1
  -9   8   6   12867    4212   1
  -8   8   6    5147    1469   1
  -7   8   6   14783    1489   1
  -6   8   6    5104    1986   1
  -5   8   6   30931    6410   1
  -4   8   6   93576   13293   1
  -3   8   6     906    1824   1
  -2   8   6   83815   14765   1
  -1   8   6   50681    6386   1
   0   8   6   59136    8916   1
   1   8   6  113041   18059   1
   2   8   6     342    3006   1
   3   8   6   47425   11158   1
   4   8   6   19810    3719   1
   5   8   6    7598    2873   1
   6   8   6   15947    3370   1
   7   8   6    -834    2595   1
   8   8   6    2587    2228   1
  -8   9   6    3981    1967   1
  -7   9   6   11222    1847   1
  -6   9   6   19583    2301   1
  -5   9   6    9201    4394   1
  -4   9   6   13566    2443   1
  -3   9   6    3851    1985   1
  -2   9   6   32118    2023   1
  -1   9   6   29826    3045   1
   0   9   6   20841    8953   1
   1   9   6   29897    4538   1
   2   9   6    3037    2352   1
   3   9   6   15216    4029   1
   4   9   6   14950    4063   1
   5   9   6     209    3026   1
   6   9   6   -3838    3838   1
   7   9   6    5858    3894   1
  -7  10   6    4443    2073   1
  -6  10   6    6816    1664   1
  -5  10   6   22663    4808   1
  -4  10   6   36808    2789   1
  -3  10   6    5628    2300   1
  -2  10   6   13915    3456   1
  -1  10   6    1768    1677   1
   0  10   6    1996    2288   1
   1  10   6   20568    2432   1
   2  10   6    6184    1974   1
   3  10   6   36012    4441   1
   4  10   6   13849    4294   1
   5  10   6    8518    2952   1
   6  10   6    2080    3920   1
   7  10   6     550    4081   1
  -7  11   6    1216    2104   1
  -6  11   6    1006    2321   1
  -5  11   6    9998    3939   1
  -4  11   6    9278    3226   1
  -3  11   6    1283    1728   1
  -2  11   6    4779    1649   1
  -1  11   6    2057    2001   1
   0  11   6    5735    1778   1
   1  11   6    6524    3728   1
   2  11   6    2656    1985   1
   3  11   6     554    2652   1
   4  11   6    2375    4178   1
   5  11   6    4661    2802   1
   6  11   6     868    4062   1
  -5  12   6     710    1695   1
  -4  12   6   17488    3639   1
  -3  12   6     177    2023   1
  -2  12   6   23410    5255   1
  -1  12   6   12623    3492   1
   0  12   6   13368    2039   1
   1  12   6   17980    2668   1
   2  12   6    5656    3008   1
   3  12   6   22871    3255   1
   4  12   6   -2675    2880   1
   5  12   6    -153    4044   1
  -4  13   6    9193    3075   1
  -3  13   6     647    1767   1
  -2  13   6   11201    4097   1
  -1  13   6    8398    2968   1
   0  13   6   11722    2462   1
   1  13   6   24950    4415   1
   2  13   6    2301    4186   1
   3  13   6   13224    4137   1
  -9  -1  -7   17323    1861  -2
 -10   1   7   17323    1861   1
  -8  -1  -7   11031    1581  -2
  -9   1   7   11031    1581   1
  -7  -1  -7   21820    1911  -2
  -8   1   7   21820    1911   1
  -6  -1  -7  252958   11308  -2
  -7   1   7  252958   11308   1
  -5  -1  -7   18963    1588  -2
  -6   1   7   18963    1588   1
  -4  -1  -7  486687   13056  -2
  -5   1   7  486687   13056   1
  -3  -1  -7   56652    5674  -2
  -4   1   7   56652    5674   1
  -2  -1  -7   55923    2588  -2
  -3   1   7   55923    2588   1
  -1  -1  -7 1630310   10801  -2
  -2   1   7 1630310   10801   1
   0  -1  -7 1212865   36162  -2
  -1   1   7 1212865   36162   1
   1  -1  -7 1192001   35754  -2
   0   1   7 1192001   35754   1
   2  -1  -7 1543912   30520  -2
   1   1   7 1543912   30520   1
   3  -1  -7   59816    2230  -2
   2   1   7   59816    2230   1
   4  -1  -7   62479    2606  -2
   3   1   7   62479    2606   1
   5  -1  -7  441998   66957  -2
   4   1   7  441998   66957   1
   6  -1  -7   21710    2728  -2
   5   1   7   21710    2728   1
   7  -1  -7  243373    4520  -2
   6   1   7  243373    4520   1
   8  -1  -7   21580    4643  -2
   7   1   7   21580    4643   1
   9  -1  -7   12548    3264  -2
   8   1   7   12548    3264   1
  10  -1  -7   14788    2163  -2
   9   1   7   14788    2163   1
  -9  -2  -7   21442    3907  -2
 -10   2   7   21442    3907   1
  -8  -2  -7    6433    1608  -2
  -9   2   7    6433    1608   1
  -7  -2  -7   54020    4253  -2
  -8   2   7   54020    4253   1
  -6  -2  -7  194919    9496  -2
  -7   2   7  194919    9496   1
  -5  -2  -7   19764    2053  -2
  -6   2   7   19764    2053   1
  -4  -2  -7  153179    6628  -2
  -5   2   7  153179    6628   1
  -3  -2  -7  132774    4326  -2
  -4   2   7  132774    4326   1
  -2  -2  -7  214508    3174  -2
  -3   2   7  214508    3174   1
  -1  -2  -7  514187    8514  -2
  -2   2   7  514187    8514   1
   0  -2  -7  190618   13444  -2
  -1   2   7  190618   13444   1
   1  -2  -7  228636    2989  -2
   0   2   7  228636    2989   1
   2  -2  -7  514872    7791  -2
   1   2   7  514872    7791   1
   3  -2  -7  202251    9156  -2
   2   2   7  202251    9156   1
   4  -2  -7  122930    9104  -2
   3   2   7  122930    9104   1
   5  -2  -7  139081    5112  -2
   4   2   7  139081    5112   1
   6  -2  -7   12555    2584  -2
   5   2   7   12555    2584   1
   7  -2  -7  186570    4324  -2
   6   2   7  186570    4324   1
   8  -2  -7   43418    8899  -2
   7   2   7   43418    8899   1
   9  -2  -7    8537    2345  -2
   8   2   7    8537    2345   1
  10  -2  -7   14507    2540  -2
   9   2   7   14507    2540   1
  -9  -3  -7   28475    3974  -2
 -10   3   7   28475    3974   1
  -8  -3  -7    8029    3127  -2
  -9   3   7    8029    3127   1
  -7  -3  -7   16600    1935  -2
  -8   3   7   16600    1935   1
  -6  -3  -7  249974   17379  -2
  -7   3   7  249974   17379   1
  -5  -3  -7   85284    4414  -2
  -6   3   7   85284    4414   1
  -4  -3  -7  415659   24542  -2
  -5   3   7  415659   24542   1
  -3  -3  -7  336621   10945  -2
  -4   3   7  336621   10945   1
  -2  -3  -7    7956    1706  -2
  -3   3   7    7956    1706   1
  -1  -3  -7  649565   22169  -2
  -2   3   7  649565   22169   1
   0  -3  -7  787302   58474  -2
  -1   3   7  787302   58474   1
   1  -3  -7  794864   21434  -2
   0   3   7  794864   21434   1
   2  -3  -7  626885   32269  -2
   1   3   7  626885   32269   1
   3  -3  -7    7282    1815  -2
   2   3   7    7282    1815   1
   4  -3  -7  326160   18594  -2
   3   3   7  326160   18594   1
   5  -3  -7  380742   18312  -2
   4   3   7  380742   18312   1
   6  -3  -7   78106    6220  -2
   5   3   7   78106    6220   1
   7  -3  -7  206029    4115  -2
   6   3   7  206029    4115   1
   8  -3  -7   10615    2407  -2
   7   3   7   10615    2407   1
   9  -3  -7    2209    2028  -2
   8   3   7    2209    2028   1
  10  -3  -7   17273    3732  -2
   9   3   7   17273    3732   1
  -9  -4  -7   -1592    1925  -2
 -10   4   7   -1592    1925   1
  -8  -4  -7   14673    2722  -2
  -9   4   7   14673    2722   1
  -7  -4  -7   35156    3455  -2
  -8   4   7   35156    3455   1
  -6  -4  -7   22897    1834  -2
  -7   4   7   22897    1834   1
  -5  -4  -7    1094    1796  -2
  -6   4   7    1094    1796   1
  -4  -4  -7    6116    1420  -2
  -5   4   7    6116    1420   1
  -3  -4  -7   92519    2773  -2
  -4   4   7   92519    2773   1
  -2  -4  -7  190059   11717  -2
  -3   4   7  190059   11717   1
  -1  -4  -7   76586    2451  -2
  -2   4   7   76586    2451   1
   0  -4  -7    6483    1514  -2
  -1   4   7    6483    1514   1
   1  -4  -7    5965    2223  -2
   0   4   7    5965    2223   1
   2  -4  -7   78779    2238  -2
   1   4   7   78779    2238   1
   3  -4  -7  221496    3884  -2
   2   4   7  221496    3884   1
   4  -4  -7   78529    6547  -2
   3   4   7   78529    6547   1
   5  -4  -7    9349    2465  -2
   4   4   7    9349    2465   1
   6  -4  -7    1796    2944  -2
   5   4   7    1796    2944   1
   7  -4  -7   21859    2619  -2
   6   4   7   21859    2619   1
   8  -4  -7   25960    3092  -2
   7   4   7   25960    3092   1
   9  -4  -7   11057    2365  -2
   8   4   7   11057    2365   1
  10  -4  -7   -1697    1789  -2
   9   4   7   -1697    1789   1
  -9  -5  -7   25174    6946  -2
 -10   5   7   25174    6946   1
  -8  -5  -7    7701    1787  -2
  -9   5   7    7701    1787   1
  -7  -5  -7   55122    5229  -2
  -8   5   7   55122    5229   1
  -6  -5  -7  285240   19004  -2
  -7   5   7  285240   19004   1
  -5  -5  -7   12311    1625  -2
  -6   5   7   12311    1625   1
  -4  -5  -7  260447   12333  -2
  -5   5   7  260447   12333   1
  -3  -5  -7   10297    1937  -2
  -4   5   7   10297    1937   1
  -2  -5  -7   62305    3288  -2
  -3   5   7   62305    3288   1
  -1  -5  -7  993569   35302  -2
  -2   5   7  993569   35302   1
   0  -5  -7  359217   29568  -2
  -1   5   7  359217   29568   1
   1  -5  -7  377176   12596  -2
   0   5   7  377176   12596   1
   2  -5  -7  895751   48912  -2
   1   5   7  895751   48912   1
   3  -5  -7   56379    2549  -2
   2   5   7   56379    2549   1
   4  -5  -7    6118    1942  -2
   3   5   7    6118    1942   1
   5  -5  -7  230029    9567  -2
   4   5   7  230029    9567   1
   6  -5  -7    6693    2906  -2
   5   5   7    6693    2906   1
   7  -5  -7  192325    4131  -2
   6   5   7  192325    4131   1
   8  -5  -7   41762    4022  -2
   7   5   7   41762    4022   1
   9  -5  -7    4609    1963  -2
   8   5   7    4609    1963   1
  10  -5  -7   17280    2344  -2
   9   5   7   17280    2344   1
  -8  -6  -7    8498    1795  -2
  -9   6   7    8498    1795   1
  -7  -6  -7   17283    2375  -2
  -8   6   7   17283    2375   1
  -6  -6  -7    8355    1635  -2
  -7   6   7    8355    1635   1
  -5  -6  -7    1231    1992  -2
  -6   6   7    1231    1992   1
  -4  -6  -7    3008    1740  -2
  -5   6   7    3008    1740   1
  -3  -6  -7   45062    2536  -2
  -4   6   7   45062    2536   1
  -2  -6  -7  100396    5903  -2
  -3   6   7  100396    5903   1
  -1  -6  -7   35656    2968  -2
  -2   6   7   35656    2968   1
   0  -6  -7    6433    1835  -2
  -1   6   7    6433    1835   1
   1  -6  -7    5422    1792  -2
   0   6   7    5422    1792   1
   2  -6  -7   36997    2363  -2
   1   6   7   36997    2363   1
   3  -6  -7   93583    6420  -2
   2   6   7   93583    6420   1
   4  -6  -7   37640    2198  -2
   3   6   7   37640    2198   1
   5  -6  -7    2839    1925  -2
   4   6   7    2839    1925   1
   6  -6  -7    2792    2581  -2
   5   6   7    2792    2581   1
   7  -6  -7    7140    2069  -2
   6   6   7    7140    2069   1
   8  -6  -7   11094    2152  -2
   7   6   7   11094    2152   1
   9  -6  -7    4869    2031  -2
   8   6   7    4869    2031   1
  -8  -7  -7    4437    2286  -2
  -9   7   7    4437    2286   1
  -7  -7  -7   24120    2568  -2
  -8   7   7   24120    2568   1
  -6  -7  -7  204460   18481  -2
  -7   7   7  204460   18481   1
  -5  -7  -7    8749    2709  -2
  -6   7   7    8749    2709   1
  -4  -7  -7  237374   29932  -2
  -5   7   7  237374   29932   1
  -3  -7  -7    3354    2045  -2
  -4   7   7    3354    2045   1
  -2  -7  -7   21971    1794  -2
  -3   7   7   21971    1794   1
  -1  -7  -7  535361   45114  -2
  -2   7   7  535361   45114   1
   0  -7  -7  245568   17980  -2
  -1   7   7  245568   17980   1
   1  -7  -7  238889   10745  -2
   0   7   7  238889   10745   1
   2  -7  -7  551642   46686  -2
   1   7   7  551642   46686   1
   3  -7  -7   19142    2196  -2
   2   7   7   19142    2196   1
   4  -7  -7    6706    2127  -2
   3   7   7    6706    2127   1
   5  -7  -7  241545   25389  -2
   4   7   7  241545   25389   1
   6  -7  -7    4991    2177  -2
   5   7   7    4991    2177   1
   7  -7  -7  159139    6700  -2
   6   7   7  159139    6700   1
   8  -7  -7   11164    2922  -2
   7   7   7   11164    2922   1
   9  -7  -7    2216    1963  -2
   8   7   7    2216    1963   1
  -7  -8  -7   31301    4118  -2
  -8   8   7   31301    4118   1
  -6  -8  -7   38021    6079  -2
  -7   8   7   38021    6079   1
  -5  -8  -7    3893    1685  -2
  -6   8   7    3893    1685   1
  -4  -8  -7   23302    3414  -2
  -5   8   7   23302    3414   1
  -3  -8  -7   69844    4191  -2
  -4   8   7   69844    4191   1
  -2  -8  -7  155982   20904  -2
  -3   8   7  155982   20904   1
  -1  -8  -7  149746    6574  -2
  -2   8   7  149746    6574   1
   0  -8  -7   29425    3095  -2
  -1   8   7   29425    3095   1
   1  -8  -7   27107    2356  -2
   0   8   7   27107    2356   1
   2  -8  -7  138248   23753  -2
   1   8   7  138248   23753   1
   3  -8  -7  151500    6271  -2
   2   8   7  151500    6271   1
   4  -8  -7   61814    2727  -2
   3   8   7   61814    2727   1
   5  -8  -7   16677    2910  -2
   4   8   7   16677    2910   1
   6  -8  -7    4859    3838  -2
   5   8   7    4859    3838   1
   7  -8  -7   12414    3214  -2
   6   8   7   12414    3214   1
   8  -8  -7   18421    2689  -2
   7   8   7   18421    2689   1
  -7  -9  -7    4409    1779  -2
  -8   9   7    4409    1779   1
  -6  -9  -7   51688   11183  -2
  -7   9   7   51688   11183   1
  -5  -9  -7   27574    3140  -2
  -6   9   7   27574    3140   1
  -4  -9  -7  101044   17934  -2
  -5   9   7  101044   17934   1
  -3  -9  -7   83489   10098  -2
  -4   9   7   83489   10098   1
  -2  -9  -7     904    1687  -2
  -3   9   7     904    1687   1
  -1  -9  -7  187183   14539  -2
  -2   9   7  187183   14539   1
   0  -9  -7  177656   23567  -2
  -1   9   7  177656   23567   1
   1  -9  -7  200846   20968  -2
   0   9   7  200846   20968   1
   2  -9  -7  176217    6222  -2
   1   9   7  176217    6222   1
   3  -9  -7    1674    2130  -2
   2   9   7    1674    2130   1
   4  -9  -7   81616    6112  -2
   3   9   7   81616    6112   1
   5  -9  -7   96211    5034  -2
   4   9   7   96211    5034   1
   6  -9  -7   21948    4239  -2
   5   9   7   21948    4239   1
   7  -9  -7   28758    4617  -2
   6   9   7   28758    4617   1
   8  -9  -7     142    2723  -2
   7   9   7     142    2723   1
  -6 -10  -7     160    2495  -2
  -7  10   7     160    2495   1
  -5 -10  -7    1690    1867  -2
  -6  10   7    1690    1867   1
  -4 -10  -7    2162    2973  -2
  -5  10   7    2162    2973   1
  -3 -10  -7    3140    1978  -2
  -4  10   7    3140    1978   1
  -2 -10  -7   11372    2111  -2
  -3  10   7   11372    2111   1
  -1 -10  -7    4356    1839  -2
  -2  10   7    4356    1839   1
   0 -10  -7    3968    1674  -2
  -1  10   7    3968    1674   1
   1 -10  -7    1327    2248  -2
   0  10   7    1327    2248   1
   2 -10  -7    1561    2765  -2
   1  10   7    1561    2765   1
   3 -10  -7   10873    2878  -2
   2  10   7   10873    2878   1
   4 -10  -7    4025    4025  -2
   3  10   7    4025    4025   1
   5 -10  -7    1029    4059  -2
   4  10   7    1029    4059   1
   6 -10  -7   -1354    2723  -2
   5  10   7   -1354    2723   1
   7 -10  -7   -3759    3759  -2
   6  10   7   -3759    3759   1
  -5 -11  -7     739    1772  -2
  -6  11   7     739    1772   1
  -4 -11  -7   38808    8774  -2
  -5  11   7   38808    8774   1
  -3 -11  -7   10211    3046  -2
  -4  11   7   10211    3046   1
  -2 -11  -7    2427    2217  -2
  -3  11   7    2427    2217   1
  -1 -11  -7   97819    5939  -2
  -2  11   7   97819    5939   1
   0 -11  -7  108829   16114  -2
  -1  11   7  108829   16114   1
   1 -11  -7   96033   10253  -2
   0  11   7   96033   10253   1
   2 -11  -7  121379    7871  -2
   1  11   7  121379    7871   1
   3 -11  -7    4386    2299  -2
   2  11   7    4386    2299   1
   4 -11  -7    7871    3696  -2
   3  11   7    7871    3696   1
   5 -11  -7   23957    4366  -2
   4  11   7   23957    4366   1
   6 -11  -7     722    2660  -2
   5  11   7     722    2660   1
  -4 -12  -7   25303    3681  -2
  -5  12   7   25303    3681   1
  -3 -12  -7   19939    4932  -2
  -4  12   7   19939    4932   1
  -2 -12  -7    5571    2129  -2
  -3  12   7    5571    2129   1
  -1 -12  -7   49729    9115  -2
  -2  12   7   49729    9115   1
   0 -12  -7   22276    2690  -2
  -1  12   7   22276    2690   1
   1 -12  -7   22567    2187  -2
   0  12   7   22567    2187   1
   2 -12  -7   42008    5792  -2
   1  12   7   42008    5792   1
   3 -12  -7    9928    4025  -2
   2  12   7    9928    4025   1
   4 -12  -7   17070    4302  -2
   3  12   7   17070    4302   1
   5 -12  -7   11223    4235  -2
   4  12   7   11223    4235   1
  -2 -13  -7    1795    1757  -2
  -3  13   7    1795    1757   1
  -1 -13  -7   58501    9706  -2
  -2  13   7   58501    9706   1
   0 -13  -7   23853    4791  -2
  -1  13   7   23853    4791   1
   1 -13  -7   26311    3798  -2
   0  13   7   26311    3798   1
   2 -13  -7   43745    2617  -2
   1  13   7   43745    2617   1
   3 -13  -7    2192    4010  -2
   2  13   7    2192    4010   1
 -10   0   8   54409   11551   1
  -9   0   8   34114   14110   1
  -8   0   8   63785    5207   1
  -7   0   8  215741   14632   1
  -6   0   8   76212    9840   1
  -5   0   8  270245   11292   1
  -4   0   8  482082    5612   1
  -3   0   8   28015    2328   1
  -2   0   8  664857    4690   1
  -1   0   8  397714   10695   1
   0   0   8  637996   18265   1
   1   0   8  478533    8839   1
   2   0   8  112796    3205   1
   3   0   8  374407   23181   1
   4   0   8   25478    5825   1
   5   0   8   75316    4830   1
   6   0   8  161821    4884   1
   7   0   8   -1287    3782   1
   8   0   8   41136    3870   1
   9   0   8   10873    3480   1
 -10   1   8    3179    1489   1
  -9   1   8    1376    1382   1
  -8   1   8   16339    1827   1
  -7   1   8    3080    1454   1
  -6   1   8     940    1785   1
  -5   1   8   58720    1799   1
  -4   1   8    3723    1734   1
  -3   1   8   16756    1385   1
  -2   1   8   12726    2496   1
  -1   1   8   40103    1683   1
   0   1   8   26648    1657   1
   1   1   8    8642    1795   1
   2   1   8     882    1779   1
   3   1   8   44501    2583   1
   4   1   8   32458    1948   1
   5   1   8    1042    2070   1
   6   1   8   10861    2739   1
   7   1   8    5863    2767   1
   8   1   8    9490    2369   1
   9   1   8    3440    3273   1
 -10   2   8   27817    4488   1
  -9   2   8   15177    1835   1
  -8   2   8   27926    2032   1
  -7   2   8   43464    2329   1
  -6   2   8   24641    1629   1
  -5   2   8  310778   16378   1
  -4   2   8  237545    6941   1
  -3   2   8  160110    2228   1
  -2   2   8  355922    3287   1
  -1   2   8   28860    1899   1
   0   2   8  145257    3403   1
   1   2   8  464377    7742   1
   2   2   8    3437    2227   1
   3   2   8  317607   10263   1
   4   2   8   51476    6065   1
   5   2   8    8450    2509   1
   6   2   8   89345    3605   1
   7   2   8    3343    2792   1
   8   2   8   32465    4021   1
   9   2   8    2633    2212   1
 -10   3   8    2837    2508   1
  -9   3   8    2756    1681   1
  -8   3   8    3424    1508   1
  -7   3   8    6780    1785   1
  -6   3   8   37094    2140   1
  -5   3   8   71048    2008   1
  -4   3   8    3857    1486   1
  -3   3   8    2634    1698   1
  -2   3   8    5541    1533   1
  -1   3   8  193938    4379   1
   0   3   8  115888    2216   1
   1   3   8     646    1540   1
   2   3   8    2521    1975   1
   3   3   8   24054    1999   1
   4   3   8   99924    5272   1
   5   3   8   14058    2945   1
   6   3   8    6845    2251   1
   7   3   8    5789    5312   1
   8   3   8    4544    2025   1
   9   3   8    4672    2063   1
 -10   4   8     967    1586   1
  -9   4   8    2974    1701   1
  -8   4   8    1493    1610   1
  -7   4   8    3008    1526   1
  -6   4   8    1208    1761   1
  -5   4   8   37817    1591   1
  -4   4   8   50974    2827   1
  -3   4   8   24709    1991   1
  -2   4   8   32091    2082   1
  -1   4   8    3462    1549   1
   0   4   8   17813    1786   1
   1   4   8  114202    6099   1
   2   4   8     614    2047   1
   3   4   8   83910    3110   1
   4   4   8     640    1777   1
   5   4   8     388    2764   1
   6   4   8   34311    4066   1
   7   4   8    2452    2058   1
   8   4   8   10369    2113   1
   9   4   8    3391    1734   1
  -9   5   8   -1466    2428   1
  -8   5   8    3625    1910   1
  -7   5   8    1385    1892   1
  -6   5   8    9642    1262   1
  -5   5   8    1085    1286   1
  -4   5   8    5019    1703   1
  -3   5   8    5381    1712   1
  -2   5   8    5509    1721   1
  -1   5   8    5641    1605   1
   0   5   8    3947    1880   1
   1   5   8    5614    1840   1
   2   5   8    -590    1945   1
   3   5   8    8461    2197   1
   4   5   8    5036    2306   1
   5   5   8    4573    2751   1
   6   5   8    2825    1987   1
   7   5   8     736    1893   1
   8   5   8    4316    2240   1
  -9   6   8    2346    2007   1
  -8   6   8    1729    1574   1
  -7   6   8    4528    1801   1
  -6   6   8    5145    1418   1
  -5   6   8    1266    1594   1
  -4   6   8   58280    6237   1
  -3   6   8    3901    1626   1
  -2   6   8   30678    1786   1
  -1   6   8    2269    1499   1
   0   6   8   26308    2005   1
   1   6   8   71545    4344   1
   2   6   8   30277    2147   1
   3   6   8   18543    2103   1
   4   6   8   19865    2132   1
   5   6   8    2679    2287   1
   6   6   8   32672    6025   1
   7   6   8   -1258    1831   1
   8   6   8    2820    2468   1
  -9   7   8    2911    1670   1
  -8   7   8    3618    1502   1
  -7   7   8    7550    1607   1
  -6   7   8    8771    2274   1
  -5   7   8   19499    3394   1
  -4   7   8   19303    6240   1
  -3   7   8    8033    1724   1
  -2   7   8   51824    2506   1
  -1   7   8   27041    1815   1
   0   7   8   22119    2120   1
   1   7   8   22684    2940   1
   2   7   8    1917    2093   1
   3   7   8   43254    4669   1
   4   7   8   28840    3738   1
   5   7   8    2620    2170   1
   6   7   8    2233    2093   1
   7   7   8    1681    1922   1
  -8   8   8   11347    3702   1
  -7   8   8    7840    2369   1
  -6   8   8    2060    1943   1
  -5   8   8  102904    6150   1
  -4   8   8  111758   19400   1
  -3   8   8   44177    3070   1
  -2   8   8  143598    9245   1
  -1   8   8   10792    4834   1
   0   8   8   41726    2915   1
   1   8   8  142661   12315   1
   2   8   8   -1643    2002   1
   3   8   8   74923   17891   1
   4   8   8    7883    4359   1
   5   8   8    2263    2660   1
   6   8   8   26951    4250   1
   7   8   8     940    2810   1
  -7   9   8    2260    1948   1
  -6   9   8     671    2141   1
  -5   9   8   16859    2035   1
  -4   9   8   24663    6813   1
  -3   9   8   12889    2248   1
  -2   9   8   20700    2490   1
  -1   9   8    3084    2077   1
   0   9   8    7928    2553   1
   1   9   8   15121    2361   1
   2   9   8    4258    2849   1
   3   9   8   18468    2267   1
   4   9   8   12525    3109   1
   5   9   8   -2723    4115   1
   6   9   8    2566    2749   1
  -7  10   8   25353    3990   1
  -6  10   8   26772    4968   1
  -5  10   8   92278   10394   1
  -4  10   8   73392   17089   1
  -3  10   8   20929    1946   1
  -2  10   8  108507   10258   1
  -1  10   8   75526   20400   1
   0  10   8  102361    2803   1
   1  10   8   84427   22782   1
   2  10   8    1102    2067   1
   3  10   8   53800   11336   1
   4  10   8   48389    5067   1
   5  10   8    7456    3984   1
  -6  11   8    2332    1926   1
  -5  11   8    1428    2010   1
  -4  11   8    -666    2163   1
  -3  11   8    -168    1731   1
  -2  11   8    4895    2082   1
  -1  11   8    2188    2389   1
   0  11   8    2948    1609   1
   1  11   8    3931    2133   1
   2  11   8     704    2625   1
   3  11   8    3344    2791   1
   4  11   8    4923    4018   1
  -4  12   8   19318    5789   1
  -3  12   8    2552    1551   1
  -2  12   8   34994    5683   1
  -1  12   8   23497    2582   1
   0  12   8   30317    5488   1
   1  12   8   24791   12163   1
   2  12   8    4582    4347   1
   3  12   8    7000    3139   1
  -1  13   8   21044    6426   1
   0  13   8   14763    3571   1
 -10   1   9    -939    1368   1
  -9   1   9    2244    1581   1
  -8   1   9    1504    2017   1
  -7   1   9   12421    1615   1
  -6   1   9    3073    1706   1
  -5   1   9     996    1517   1
  -4   1   9    1124    1469   1
  -3   1   9   10620    2394   1
  -2   1   9    8667    1859   1
  -1   1   9    4306    1886   1
   0   1   9    2137    1618   1
   1   1   9    1519    1748   1
   2   1   9     562    1736   1
   3   1   9    8846    2193   1
   4   1   9   12772    1583   1
   5   1   9    1752    2173   1
   6   1   9    8978    5679   1
   7   1   9    1718    2400   1
   8   1   9   -2454    2720   1
 -10   2   9    2700    1400   1
  -9   2   9    5162    1503   1
  -8   2   9     110    1720   1
  -7   2   9    2665    1664   1
  -6   2   9   11673    1607   1
  -5   2   9    3372    1530   1
  -4   2   9    5063    1453   1
  -3   2   9   22862    1652   1
  -2   2   9    4907    1723   1
  -1   2   9    8844    1776   1
   0   2   9   12973    1524   1
   1   2   9   14391    1803   1
   2   2   9    9348    2112   1
   3   2   9    1861    1560   1
   4   2   9    8907    1566   1
   5   2   9    4196    2163   1
   6   2   9   18072    3031   1
   7   2   9    2377    1988   1
   8   2   9    1352    2052   1
 -10   3   9   12668    2218   1
  -9   3   9    6325    1562   1
  -8   3   9   10945    2424   1
  -7   3   9   86120    4324   1
  -6   3   9   35098    2215   1
  -5   3   9   94664    2683   1
  -4   3   9  330333   10058   1
  -3   3   9  151884    2679   1
  -2   3   9   47492    2095   1
  -1   3   9    3207    1626   1
   0   3   9   25834    2608   1
   1   3   9   44493    2207   1
   2   3   9  198445    8898   1
   3   3   9  277898    3745   1
   4   3   9    6612    1778   1
   5   3   9   82499    5711   1
   6   3   9   17895    2639   1
   7   3   9    3071    2243   1
   8   3   9    8001    2600   1
  -9   4   9     558    1541   1
  -8   4   9    2202    1538   1
  -7   4   9    4014    2262   1
  -6   4   9     328    1401   1
  -5   4   9    1199    1329   1
  -4   4   9     203    1480   1
  -3   4   9    2759    1564   1
  -2   4   9    4834    2102   1
  -1   4   9    2570    1667   1
   0   4   9    5019    2174   1
   1   4   9     912    1612   1
   2   4   9     330    1415   1
   3   4   9    1355    1822   1
   4   4   9    1226    1907   1
   5   4   9    4436    2150   1
   6   4   9    2583    2802   1
   7   4   9    7256    2280   1
   8   4   9    1596    2006   1
  -9   5   9   36961    5488   1
  -8   5   9   56954    5274   1
  -7   5   9  130562   12727   1
  -6   5   9    5056    2060   1
  -5   5   9  208739   11641   1
  -4   5   9  246142   13031   1
  -3   5   9  212242    2993   1
  -2   5   9  489959   10145   1
  -1   5   9   43174    1565   1
   0   5   9  360798   21275   1
   1   5   9  328308   17739   1
   2   5   9  132463    5151   1
   3   5   9  262017   11630   1
   4   5   9   48382    5928   1
   5   5   9   75417    3591   1
   6   5   9   60217   10436   1
   7   5   9   17214    2238   1
   8   5   9   13318    2238   1
  -9   6   9    3277    1760   1
  -8   6   9    1387    1966   1
  -7   6   9   10412    1756   1
  -6   6   9    1824    1528   1
  -5   6   9   15349    1780   1
  -4   6   9    7691    2419   1
  -3   6   9   15385    1475   1
  -2   6   9   16209    1864   1
  -1   6   9    5554    1434   1
   0   6   9   20165    1928   1
   1   6   9     981    2197   1
   2   6   9   21504    1797   1
   3   6   9    -281    1867   1
   4   6   9    3698    1829   1
   5   6   9    3331    3748   1
   6   6   9    1259    2198   1
   7   6   9    3617    2333   1
  -8   7   9   14622    1726   1
  -7   7   9   25057    2101   1
  -6   7   9   15275    2324   1
  -5   7   9   36513    4306   1
  -4   7   9  111238   13417   1
  -3   7   9  106810    7198   1
  -2   7   9   82555    2831   1
  -1   7   9    7197    1477   1
   0   7   9   40589    2235   1
   1   7   9   88101    5324   1
   2   7   9   75424    9229   1
   3   7   9   62180    5723   1
   4   7   9    7611    2351   1
   5   7   9   14158    2887   1
   6   7   9   16805    2615   1
   7   7   9    9797    2505   1
  -8   8   9    3254    1800   1
  -7   8   9   10489    2281   1
  -6   8   9    3788    1886   1
  -5   8   9    6362    1986   1
  -4   8   9    3763    1531   1
  -3   8   9    3364    1916   1
  -2   8   9    4280    1642   1
  -1   8   9     449    1456   1
   0   8   9    7151    1880   1
   1   8   9    2381    1918   1
   2   8   9   12464    3820   1
   3   8   9    2027    4627   1
   4   8   9    1175    2585   1
   5   8   9    -213    3576   1
   6   8   9    2667    2484   1
  -7   9   9    9456    2332   1
  -6   9   9   12158    2735   1
  -5   9   9    4134    1725   1
  -4   9   9   17057    1929   1
  -3   9   9    2392    1708   1
  -2   9   9    5926    2331   1
  -1   9   9    1765    1573   1
   0   9   9    7312    1867   1
   1   9   9    2084    4096   1
   2   9   9    4918    2197   1
   3   9   9   11276    4656   1
   4   9   9    1852    2465   1
   5   9   9    5997    2705   1
   6   9   9     180    2820   1
  -6  10   9    1617    1768   1
  -5  10   9    7464    1662   1
  -4  10   9    2005    1958   1
  -3  10   9    6184    1650   1
  -2  10   9    4524    2191   1
  -1  10   9    4619    2570   1
   0  10   9   20479    1907   1
   1  10   9    6050    3552   1
   2  10   9    7762    6773   1
   3  10   9    1634    3030   1
   4  10   9    -299    3898   1
   5  10   9    3831    2794   1
  -5  11   9    -801    2357   1
  -4  11   9    2185    1712   1
  -3  11   9   -1167    1821   1
  -2  11   9     215    1860   1
  -1  11   9    4758    1977   1
   0  11   9     206    1917   1
   1  11   9    3281    1886   1
   2  11   9   -1715    1998   1
   3  11   9    4646    2366   1
  -3  12   9    1265    2006   1
  -2  12   9    1224    2310   1
  -1  12   9    2149    2273   1
   0  12   9    6136    1747   1
   1  12   9    2107    2283   1
   2  12   9    2153    4104   1
  -9   0  10    9695    2032   1
  -8   0  10    1338    3494   1
  -7   0  10  123173    4983   1
  -6   0  10  296725    3747   1
  -5   0  10   86247    2645   1
  -4   0  10   41505    1950   1
  -3   0  10    1641    1989   1
  -2   0  10  288200    9156   1
  -1   0  10  609826    4566   1
   0   0  10  415457   12994   1
   1   0  10   50746    3558   1
   2   0  10   38865    3093   1
   3   0  10  114438    3289   1
   4   0  10  179816   10813   1
   5   0  10  175165    5908   1
   6   0  10    9223    3079   1
   7   0  10   12910    4149   1
   8   0  10    8163    3977   1
  -9   1  10    1981    1466   1
  -8   1  10    1579    1383   1
  -7   1  10   10649    1523   1
  -6   1  10    2105    1668   1
  -5   1  10   10334    1488   1
  -4   1  10   21185    1768   1
  -3   1  10   17291    2183   1
  -2   1  10   47675    1882   1
  -1   1  10    4999    1633   1
   0   1  10   13462    1873   1
   1   1  10   42558    1839   1
   2   1  10   17313    3146   1
   3   1  10   14677    1739   1
   4   1  10    1547    1605   1
   5   1  10     273    3574   1
   6   1  10    1833    2205   1
   7   1  10    2546    2886   1
   8   1  10     356    2304   1
  -9   2  10    3214    1555   1
  -8   2  10    3420    2080   1
  -7   2  10   30661    3756   1
  -6   2  10  133294    3539   1
  -5   2  10  123198    2114   1
  -4   2  10   35312    1520   1
  -3   2  10   52540    2074   1
  -2   2  10  173946    5132   1
  -1   2  10   56471    2450   1
   0   2  10  111727    2874   1
   1   2  10  155044    3932   1
   2   2  10    3214    1872   1
   3   2  10  118097    3846   1
   4   2  10  119986    7915   1
   5   2  10   47099    3049   1
   6   2  10    1247    2724   1
   7   2  10    -482    2113   1
   8   2  10    1890    2368   1
  -9   3  10    -269    1638   1
  -8   3  10   14585    1827   1
  -7   3  10   10778    1321   1
  -6   3  10   11475    1205   1
  -5   3  10   47271    3092   1
  -4   3  10   11547    1739   1
  -3   3  10   33396    1558   1
  -2   3  10   54653    2110   1
  -1   3  10    7865    1906   1
   0   3  10   24526    1535   1
   1   3  10   27286    3495   1
   2   3  10    7774    1820   1
   3   3  10   27409    1823   1
   4   3  10    3433    1556   1
   5   3  10    1699    2148   1
   6   3  10    7990    2142   1
   7   3  10    1300    2084   1
   8   3  10    3275    5366   1
  -9   4  10    4610    2100   1
  -8   4  10    7956    1915   1
  -7   4  10     708    1328   1
  -6   4  10   23803    1795   1
  -5   4  10   33080    1973   1
  -4   4  10    1094    1478   1
  -3   4  10    2516    1667   1
  -2   4  10     802    1845   1
  -1   4  10    6858    1490   1
   0   4  10    2129    1501   1
   1   4  10   11928    1691   1
   2   4  10   39584    1802   1
   3   4  10    3082    1586   1
   4   4  10   23808    2820   1
   5   4  10    2876    2363   1
   6   4  10    -721    2690   1
   7   4  10    3695    2273   1
  -9   5  10     673    1839   1
  -8   5  10    6360    1227   1
  -7   5  10     821    1278   1
  -6   5  10    -465    1601   1
  -5   5  10    7796    1723   1
  -4   5  10    -436    1651   1
  -3   5  10    2301    1999   1
  -2   5  10    2526    2053   1
  -1   5  10    2538    1671   1
   0   5  10    -146    1778   1
   1   5  10    3460    2029   1
   2   5  10    1892    1606   1
   3   5  10    1053    1451   1
   4   5  10    -201    1882   1
   5   5  10    1757    2675   1
   6   5  10    2481    2709   1
   7   5  10    -726    2839   1
  -8   6  10    3324    2311   1
  -7   6  10    1853    1417   1
  -6   6  10    9834    1744   1
  -5   6  10    2535    1552   1
  -4   6  10    3333    1905   1
  -3   6  10   17401    1742   1
  -2   6  10    3960    1747   1
  -1   6  10   45069    2250   1
   0   6  10    4568    1418   1
   1   6  10    4464    1982   1
   2   6  10    5462    1687   1
   3   6  10     197    1817   1
   4   6  10    3393    1682   1
   5   6  10    5215    3677   1
   6   6  10    1592    2227   1
   7   6  10    1124    2295   1
  -8   7  10    -146    1905   1
  -7   7  10    3966    2776   1
  -6   7  10   21968    2878   1
  -5   7  10    8830    1792   1
  -4   7  10    1737    1481   1
  -3   7  10    1608    1310   1
  -2   7  10    5900    1762   1
  -1   7  10   60089    3503   1
   0   7  10    6185    1472   1
   1   7  10     -77    2014   1
   2   7  10    3048    1770   1
   3   7  10    5078    2281   1
   4   7  10    9717    2048   1
   5   7  10     128    1957   1
   6   7  10     460    2011   1
  -7   8  10    5630    2773   1
  -6   8  10   42853    3060   1
  -5   8  10   52666    8764   1
  -4   8  10    4042    1551   1
  -3   8  10   17839    1645   1
  -2   8  10   47522    2393   1
  -1   8  10   26276    2199   1
   0   8  10   26176    1756   1
   1   8  10   41246    2587   1
   2   8  10    1750    3034   1
   3   8  10   46785   11036   1
   4   8  10   25481    2439   1
   5   8  10   11099    3689   1
   6   8  10    3575    2282   1
  -6   9  10   13284    2093   1
  -5   9  10    4253    2002   1
  -4   9  10    4682    2882   1
  -3   9  10    5524    1762   1
  -2   9  10   -1161    1951   1
  -1   9  10   30415    2304   1
   0   9  10    3963    1492   1
   1   9  10    -228    2333   1
   2   9  10    -749    2499   1
   3   9  10     -50    2286   1
   4   9  10    6712    1991   1
   5   9  10     950    2450   1
  -5  10  10   26381    2608   1
  -4  10  10    3233    1565   1
  -3  10  10   10426    2835   1
  -2  10  10   57913    3391   1
  -1  10  10   63345    3024   1
   0  10  10   48510    2897   1
   1  10  10   18392    3905   1
   2  10  10     354    2824   1
   3  10  10   16519    2212   1
   4  10  10   32210    3698   1
  -4  11  10    1900    1799   1
  -3  11  10   10560    2103   1
  -2  11  10    1776    1973   1
  -1  11  10    2153    2368   1
   0  11  10    5157    2172   1
   1  11  10    8926    5041   1
   2  11  10    1961    2717   1
  -9   1  11   28985    1775   1
  -8   1  11    5603    1959   1
  -7   1  11     935    2049   1
  -6   1  11    6797    1243   1
  -5   1  11    2683    1428   1
  -4   1  11  100283    2621   1
  -3   1  11   86797    2642   1
  -2   1  11    5054    1589   1
  -1   1  11    3894    1653   1
   0   1  11    7192    2089   1
   1   1  11   74116    1807   1
   2   1  11   73895    2139   1
   3   1  11    2533    1637   1
   4   1  11     953    1594   1
   5   1  11    1206    2775   1
   6   1  11    4107    4799   1
   7   1  11    5110    2062   1
  -9   2  11    6748    1510   1
  -8   2  11   21354    1599   1
  -7   2  11    9664    1300   1
  -6   2  11    3149    1346   1
  -5   2  11   39377    2878   1
  -4   2  11   69312    1905   1
  -3   2  11   62104    3274   1
  -2   2  11   46443    3079   1
  -1   2  11      -5    1491   1
   0   2  11   60770    1818   1
   1   2  11   70596    1634   1
   2   2  11   34542    1678   1
   3   2  11   19190    1750   1
   4   2  11     526    1754   1
   5   2  11    7148    1879   1
   6   2  11   15095    3872   1
   7   2  11    7987    2349   1
  -9   3  11   18612    1946   1
  -8   3  11    7005    1377   1
  -7   3  11    2375    1483   1
  -6   3  11   25588    1696   1
  -5   3  11     442    1553   1
  -4   3  11  328289    7922   1
  -3   3  11  141427    5533   1
  -2   3  11   40198    1695   1
  -1   3  11     975    1574   1
   0   3  11   57203    1749   1
   1   3  11  102577    5167   1
   2   3  11  319361   16538   1
   3   3  11   27699    5624   1
   4   3  11    9287    1980   1
   5   3  11    1929    1918   1
   6   3  11   10882    4021   1
   7   3  11   14837    2406   1
  -8   4  11    9797    1426   1
  -7   4  11     -29    1520   1
  -6   4  11    1303    1837   1
  -5   4  11    1541    2149   1
  -4   4  11   59308    3862   1
  -3   4  11   85783    3183   1
  -2   4  11    4310    1726   1
  -1   4  11   -1742    1742   1
   0   4  11    5469    1487   1
   1   4  11   85143    4250   1
   2   4  11   57597    2974   1
   3   4  11    3404    1733   1
   4   4  11    2753    1616   1
   5   4  11     256    1698   1
   6   4  11    7323    2815   1
   7   4  11    3014    2107   1
  -8   5  11    6040    1323   1
  -7   5  11    1545    1669   1
  -6   5  11   16021    2031   1
  -5   5  11    3422    1432   1
  -4   5  11  180805    8424   1
  -3   5  11  113291   13050   1
  -2   5  11    7332    1466   1
  -1   5  11    3132    1459   1
   0   5  11    7017    1523   1
   1   5  11  107778    2360   1
   2   5  11  157754   15233   1
   3   5  11   19559    2353   1
   4   5  11    3476    2208   1
   5   5  11    1980    1816   1
   6   5  11    8154    3069   1
  -8   6  11    4745    2353   1
  -7   6  11    5158    2064   1
  -6   6  11    4631    2282   1
  -5   6  11    9450    2030   1
  -4   6  11    6205    1615   1
  -3   6  11   12927    1628   1
  -2   6  11   15615    1621   1
  -1   6  11    1688    1892   1
   0   6  11   22502    1853   1
   1   6  11    6885    1803   1
   2   6  11    5259    1767   1
   3   6  11    6608    1924   1
   4   6  11      -3    1905   1
   5   6  11    3265    2736   1
   6   6  11    4557    2281   1
  -7   7  11    1373    2052   1
  -6   7  11   12556    1860   1
  -5   7  11    3243    1739   1
  -4   7  11   77863    4484   1
  -3   7  11   49556    5623   1
  -2   7  11    2716    1732   1
  -1   7  11    2804    1560   1
   0   7  11    -597    1436   1
   1   7  11   46798    2629   1
   2   7  11   76140    6704   1
   3   7  11    6645    2085   1
   4   7  11   -1729    1729   1
   5   7  11     501    1911   1
  -6   8  11   13517    2150   1
  -5   8  11   10891    2111   1
  -4   8  11    8273    1619   1
  -3   8  11   49298    3973   1
  -2   8  11   13500    1858   1
  -1   8  11    3738    1595   1
   0   8  11   18728    1629   1
   1   8  11   30339    3697   1
   2   8  11    4777    4734   1
   3   8  11    6945    2074   1
   4   8  11    2729    1705   1
   5   8  11   10144    2702   1
  -5   9  11    4217    1960   1
  -4   9  11   37159    6522   1
  -3   9  11   18029    2078   1
  -2   9  11    5373    1975   1
  -1   9  11    1393    1942   1
   0   9  11    8376    1469   1
   1   9  11    6854    1969   1
   2   9  11   25002    3272   1
   3   9  11    5755    2074   1
   4   9  11     795    2228   1
  -4  10  11    2027    1677   1
  -3  10  11    1591    2010   1
  -2  10  11    3279    1807   1
  -1  10  11     387    2060   1
   0  10  11    5013    1939   1
   1  10  11     840    2263   1
   2  10  11    -708    3769   1
  -2  11  11     -48    2034   1
  -1  11  11    1020    2084   1
   0  11  11    -464    1967   1
  -8   0  12    4387    2116   1
  -7   0  12   12624    2027   1
  -6   0  12   39552    2904   1
  -5   0  12   34609    2618   1
  -4   0  12    5510    1878   1
  -3   0  12  242119    3295   1
  -2   0  12    5521    2770   1
  -1   0  12  521837    4497   1
   0   0  12    3925    2857   1
   1   0  12  112028    4384   1
   2   0  12   38246    3733   1
   3   0  12    5845    2337   1
   4   0  12   67012    3396   1
   5   0  12   15803    3352   1
   6   0  12    1833    4066   1
  -8   1  12    3064    1648   1
  -7   1  12    2769    1296   1
  -6   1  12    9508    1198   1
  -5   1  12   11656    1621   1
  -4   1  12    3046    1420   1
  -3   1  12   13173    1463   1
  -2   1  12   22738    1828   1
  -1   1  12   11762    1832   1
   0   1  12   25982    2161   1
   1   1  12    6784    1261   1
   2   1  12    9867    1500   1
   3   1  12   19268    1686   1
   4   1  12    4186    1581   1
   5   1  12    6214    2063   1
   6   1  12    4149    2782   1
  -8   2  12    8149    1366   1
  -7   2  12   35453    2491   1
  -6   2  12   62126    2191   1
  -5   2  12    6642    1341   1
  -4   2  12    2832    1519   1
  -3   2  12   48684    1981   1
  -2   2  12   30190    2239   1
  -1   2  12  228936   10494   1
   0   2  12   12235    1398   1
   1   2  12   13303    1525   1
   2   2  12   16306    1430   1
   3   2  12    -681    1507   1
   4   2  12   72327    3706   1
   5   2  12   16889    2493   1
   6   2  12     749    3818   1
  -8   3  12    2492    1457   1
  -7   3  12   10378    1390   1
  -6   3  12   43781    2576   1
  -5   3  12   13754    1637   1
  -4   3  12    3603    2170   1
  -3   3  12    2669    1700   1
  -2   3  12   31911    1704   1
  -1   3  12  124165    3341   1
   0   3  12   26731    1658   1
   1   3  12    2055    1405   1
   2   3  12    1881    1436   1
   3   3  12   27268    1574   1
   4   3  12   26051    2125   1
   5   3  12    7572    2047   1
   6   3  12    3161    2453   1
  -8   4  12    1184    1458   1
  -7   4  12   84514    2202   1
  -6   4  12   82961    5265   1
  -5   4  12    2978    1414   1
  -4   4  12    8784    1496   1
  -3   4  12    6314    1587   1
  -2   4  12   83651    2368   1
  -1   4  12  221182    7196   1
   0   4  12   39404    1471   1
   1   4  12    2532    1528   1
   2   4  12    1416    1397   1
   3   4  12    8766    1775   1
   4   4  12   56328    3927   1
   5   4  12   22822    2435   1
   6   4  12    1708    3256   1
  -7   5  12    -495    1615   1
  -6   5  12    1359    1521   1
  -5   5  12    1695    1685   1
  -4   5  12    1830    1434   1
  -3   5  12    1739    1565   1
  -2   5  12    1861    1862   1
  -1   5  12    4043    1572   1
   0   5  12    2715    1441   1
   1   5  12    1775    1730   1
   2   5  12    2266    1935   1
   3   5  12    3056    1851   1
   4   5  12    2149    1945   1
   5   5  12    2855    1655   1
   6   5  12    3528    3965   1
  -7   6  12   59595    8528   1
  -6   6  12   44825    4248   1
  -5   6  12    1144    2106   1
  -4   6  12    3196    1576   1
  -3   6  12   26654    1869   1
  -2   6  12   66805    3677   1
  -1   6  12  291837   12593   1
   0   6  12   23638    2534   1
   1   6  12    9286    3091   1
   2   6  12    2424    1669   1
   3   6  12    2790    1937   1
   4   6  12   27697    5189   1
   5   6  12   16665    2472   1
  -6   7  12   27016    1992   1
  -5   7  12    5520    1499   1
  -4   7  12    5221    1719   1
  -3   7  12    4734    1425   1
  -2   7  12   16665    2124   1
  -1   7  12   93821    6890   1
   0   7  12    6834    1585   1
   1   7  12    2363    1533   1
   2   7  12    1373    1929   1
   3   7  12    5855    2426   1
   4   7  12   20250    5189   1
  -5   8  12     868    1345   1
  -4   8  12    3117    1697   1
  -3   8  12    9962    1674   1
  -2   8  12   17095    1773   1
  -1   8  12   89753    3208   1
   0   8  12    3864    1688   1
   1   8  12    4828    1552   1
   2   8  12     471    1830   1
   3   8  12     391    1876   1
   4   8  12   24262    2929   1
  -4   9  12    1320    1703   1
  -3   9  12    2284    1633   1
  -2   9  12    8365    1971   1
  -1   9  12   11436    1726   1
   0   9  12     -35    1465   1
   1   9  12      70    1552   1
   2   9  12    2198    1937   1
  -2  10  12    5457    2067   1
  -1  10  12   31552    2995   1
   0  10  12    2314    2072   1
  -7   1  13    3491    1184   1
  -6   1  13   16857    2628   1
  -5   1  13   22475    1964   1
  -4   1  13  298811   23831   1
  -3   1  13  274270   34124   1
  -2   1  13   44820    9546   1
  -1   1  13    4982    1738   1
   0   1  13   49990    3348   1
   1   1  13  315852   20520   1
   2   1  13  208281   29654   1
   3   1  13   13236    3205   1
   4   1  13   10357    3284   1
   5   1  13    7561    2391   1
   6   1  13   21620    3365   1
  -7   2  13    -471    1453   1
  -6   2  13     588    1351   1
  -5   2  13    2421    1945   1
  -4   2  13   13912    2407   1
  -3   2  13   17754    4876   1
  -2   2  13     500    1677   1
  -1   2  13    1224    1461   1
   0   2  13    4647    1488   1
   1   2  13   20114    1420   1
   2   2  13   17812    2414   1
   3   2  13    2754    1485   1
   4   2  13    1112    1719   1
   5   2  13    2555    1981   1
  -7   3  13    2328    1462   1
  -6   3  13    6280    1410   1
  -5   3  13    5514    1688   1
  -4   3  13  104984   13468   1
  -3   3  13   90287   14788   1
  -2   3  13   23557    1722   1
  -1   3  13   16820    1872   1
   0   3  13   26445    4423   1
   1   3  13  123525    6504   1
   2   3  13  114810    6785   1
   3   3  13    8344    1547   1
   4   3  13    4094    1636   1
   5   3  13    4733    2265   1
  -7   4  13     939    1274   1
  -6   4  13    2341    1325   1
  -5   4  13    -518    1734   1
  -4   4  13    8370    1643   1
  -3   4  13    5131    2459   1
  -2   4  13    7879    1936   1
  -1   4  13    1352    1614   1
   0   4  13    2442    1527   1
   1   4  13   13293    2034   1
   2   4  13   10988    2087   1
   3   4  13    2508    1934   1
   4   4  13    1623    1767   1
   5   4  13   -1983    1983   1
  -6   5  13   10768    1694   1
  -5   5  13   31675    3412   1
  -4   5  13   11375    2000   1
  -3   5  13   27486    8576   1
  -2   5  13   30528    4796   1
  -1   5  13   22715    2849   1
   0   5  13   26760    3045   1
   1   5  13   30336    1449   1
   2   5  13    9121    1627   1
   3   5  13   45284    4587   1
   4   5  13    5480    1798   1
  -6   6  13    1234    1599   1
  -5   6  13   -1244    1244   1
  -4   6  13   13286    3553   1
  -3   6  13    7609    2963   1
  -2   6  13    5473    1762   1
  -1   6  13    3818    1563   1
   0   6  13    2208    1461   1
   1   6  13    6242    1538   1
   2   6  13   13159    1997   1
   3   6  13    1666    1855   1
   4   6  13     134    1747   1
  -5   7  13    5195    1670   1
  -4   7  13   19673    3192   1
  -3   7  13   24033    7056   1
  -2   7  13    2018    1728   1
  -1   7  13    6122    1695   1
   0   7  13    1711    1340   1
   1   7  13   38927    3157   1
   2   7  13   19212    2015   1
   3   7  13    5600    1995   1
  -4   8  13    4405    2077   1
  -3   8  13    4098    1797   1
  -2   8  13    2218    1706   1
  -1   8  13    2148    1710   1
   0   8  13     482    1682   1
   1   8  13    5970    1543   1
   2   8  13    6925    2063   1
  -2   9  13    1810    1945   1
  -1   9  13    2870    1797   1
   0   9  13    1998    1640   1
  -5   0 -14    2883    2748  -2
  -7   0  14    2883    2748   1
  -4   0 -14    4290    2632  -2
  -6   0  14    4290    2632   1
  -3   0 -14    6463    2235  -2
  -5   0  14    6463    2235   1
  -2   0 -14   25006    2333  -2
  -4   0  14   25006    2333   1
  -1   0 -14   73540    2634  -2
  -3   0  14   73540    2634   1
   0   0 -14   23496   10311  -2
  -2   0  14   23496   10311   1
   1   0 -14  108152    4501  -2
  -1   0  14  108152    4501   1
   2   0 -14   20346    4948  -2
   0   0  14   20346    4948   1
   3   0 -14   49020    9149  -2
   1   0  14   49020    9149   1
   4   0 -14   31415    4517  -2
   2   0  14   31415    4517   1
   5   0 -14    5200    1941  -2
   3   0  14    5200    1941   1
   6   0 -14    2665    1958  -2
   4   0  14    2665    1958   1
  -5  -1 -14     804    2877  -2
  -7   1  14     804    2877   1
  -4  -1 -14    -708    1518  -2
  -6   1  14    -708    1518   1
  -3  -1 -14    -272    2014  -2
  -5   1  14    -272    2014   1
  -2  -1 -14   -1321    1321  -2
  -4   1  14   -1321    1321   1
  -1  -1 -14    3597    1871  -2
  -3   1  14    3597    1871   1
   0  -1 -14    2685    1499  -2
  -2   1  14    2685    1499   1
   1  -1 -14    5871    1731  -2
  -1   1  14    5871    1731   1
   2  -1 -14    -726    1487  -2
   0   1  14    -726    1487   1
   3  -1 -14     922    1435  -2
   1   1  14     922    1435   1
   4  -1 -14    3465    1250  -2
   2   1  14    3465    1250   1
   5  -1 -14    3017    1430  -2
   3   1  14    3017    1430   1
   6  -1 -14    1428    1621  -2
   4   1  14    1428    1621   1
  -4  -2 -14   59967    2372  -2
  -6   2  14   59967    2372   1
  -3  -2 -14    5042    2097  -2
  -5   2  14    5042    2097   1
  -2  -2 -14   19580    3733  -2
  -4   2  14   19580    3733   1
  -1  -2 -14   36495    2072  -2
  -3   2  14   36495    2072   1
   0  -2 -14   30727    2330  -2
  -2   2  14   30727    2330   1
   1  -2 -14  178026    3977  -2
  -1   2  14  178026    3977   1
   2  -2 -14   20905    2529  -2
   0   2  14   20905    2529   1
   3  -2 -14   32626    4846  -2
   1   2  14   32626    4846   1
   4  -2 -14   19941    1923  -2
   2   2  14   19941    1923   1
   5  -2 -14    4971    1516  -2
   3   2  14    4971    1516   1
   6  -2 -14   40820    4359  -2
   4   2  14   40820    4359   1
  -4  -3 -14    4776    1603  -2
  -6   3  14    4776    1603   1
  -3  -3 -14    6214    1446  -2
  -5   3  14    6214    1446   1
  -2  -3 -14    2484    1505  -2
  -4   3  14    2484    1505   1
  -1  -3 -14    1676    1573  -2
  -3   3  14    1676    1573   1
   0  -3 -14    1503    1601  -2
  -2   3  14    1503    1601   1
   1  -3 -14    2665    1535  -2
  -1   3  14    2665    1535   1
   2  -3 -14    1128    1638  -2
   0   3  14    1128    1638   1
   3  -3 -14    2742    1465  -2
   1   3  14    2742    1465   1
   4  -3 -14     912    1822  -2
   2   3  14     912    1822   1
   5  -3 -14    7621    1876  -2
   3   3  14    7621    1876   1
   6  -3 -14    2554    1651  -2
   4   3  14    2554    1651   1
  -4  -4 -14  143041   11061  -2
  -6   4  14  143041   11061   1
  -3  -4 -14   12013    1457  -2
  -5   4  14   12013    1457   1
  -2  -4 -14    1743    1827  -2
  -4   4  14    1743    1827   1
  -1  -4 -14    2470    1666  -2
  -3   4  14    2470    1666   1
   0  -4 -14  134982    9774  -2
  -2   4  14  134982    9774   1
   1  -4 -14  354229   28952  -2
  -1   4  14  354229   28952   1
   2  -4 -14  112544   17941  -2
   0   4  14  112544   17941   1
   3  -4 -14    5600    1575  -2
   1   4  14    5600    1575   1
   4  -4 -14    1830    1625  -2
   2   4  14    1830    1625   1
   5  -4 -14   13014    1894  -2
   3   4  14   13014    1894   1
   6  -4 -14  122724   21220  -2
   4   4  14  122724   21220   1
  -3  -5 -14    2138    1551  -2
  -5   5  14    2138    1551   1
  -2  -5 -14    -470    1619  -2
  -4   5  14    -470    1619   1
  -1  -5 -14     386    1531  -2
  -3   5  14     386    1531   1
   0  -5 -14    1137    1454  -2
  -2   5  14    1137    1454   1
   1  -5 -14    1122    1769  -2
  -1   5  14    1122    1769   1
   2  -5 -14    1200    1643  -2
   0   5  14    1200    1643   1
   3  -5 -14     778    1351  -2
   1   5  14     778    1351   1
   4  -5 -14    -825    1728  -2
   2   5  14    -825    1728   1
   5  -5 -14    2014    1797  -2
   3   5  14    2014    1797   1
  -2  -6 -14    4757    1605  -2
  -4   6  14    4757    1605   1
  -1  -6 -14    7366    1834  -2
  -3   6  14    7366    1834   1
   0  -6 -14   92107    4995  -2
  -2   6  14   92107    4995   1
   1  -6 -14  339920   23213  -2
  -1   6  14  339920   23213   1
   2  -6 -14   95196    9835  -2
   0   6  14   95196    9835   1
   3  -6 -14   10052    1522  -2
   1   6  14   10052    1522   1
   4  -6 -14    4034    1758  -2
   2   6  14    4034    1758   1
  -1  -7 -14    2274    1593  -2
  -3   7  14    2274    1593   1
   0  -7 -14    3144    1484  -2
  -2   7  14    3144    1484   1
   1  -7 -14    4443    1474  -2
  -1   7  14    4443    1474   1
   2  -7 -14    1402    1545  -2
   0   7  14    1402    1545   1
   3  -7 -14    1296    1446  -2
   1   7  14    1296    1446   1
  -5   1  15   12452    1519   1
  -4   1  15  104786    3347   1
  -3   1  15   37760    1716   1
  -2   1  15    3089    2154   1
  -1   1  15    2577    1813   1
   0   1  15    8647    1942   1
   1   1  15  106499    3926   1
   2   1  15   37889    1816   1
   3   1  15    1373    1424   1
  -5   2  15    9164    1570   1
  -4   2  15   24910    1731   1
  -3   2  15    9485    1522   1
  -2   2  15    1478    1465   1
  -1   2  15    1352    1467   1
   0   2  15    6592    1752   1
   1   2  15   17211    1929   1
   2   2  15   10354    1831   1
   3   2  15    2052    1533   1
  -5   3  15    6783    1472   1
  -4   3  15   30463    3219   1
  -3   3  15    7116    1981   1
  -2   3  15    4732    1825   1
  -1   3  15    8272    1836   1
   0   3  15    -294    1603   1
   1   3  15   24198    1590   1
   2   3  15   11512    1751   1
  -4   4  15   26488    2805   1
  -3   4  15    9662    1802   1
  -2   4  15    5430    1500   1
  -1   4  15    1896    1576   1
   0   4  15     609    1467   1
   1   4  15   21694    2554   1
   2   4  15    1837    1516   1
  -3   5  15    3339    1601   1
  -2   5  15    2284    1535   1
  -1   5  15    3520    1761   1
   0   5  15    3084    1803   1
   1   5  15    5850    1532   1
  -1   6  15    1826    1695   1
  -3   0  16    6688    5681   1
  -2   0  16   11594    4085   1
  -1   0  16   12224    2073   1
   0   0  16   11449    2407   1
   1   0  16    2308    2014   1
  -3   1  16    8538    1463   1
  -2   1  16    6009    1494   1
  -1   1  16    5727    1748   1
   0   1  16    2563    2109   1
   1   1  16    1550    1801   1
  -3   2  16    9192    1704   1
  -2   2  16    7042    1727   1
  -1   2  16    5796    1517   1
   0   2  16   10818    2725   1
  -2   3  16   14868    1796   1
  -1   3  16   22624    1858   1
;
_shelx_hkl_checksum     7135
_shelx_res_file
;
TITL Mn(cyclam)S4 at 200 k in P2(1)/c
    fd802_gp.res
    created by SHELXL-2018/3 at 17:09:52 on 22-Jan-2020
CELL  0.71073   9.3292  12.0371  13.1750  90.000  95.885  90.000
ZERR  4.0       0.0006   0.0005   0.0008   0.000   0.005   0.000
LATT  1
SYMM -X, 1/2+Y, 1/2-Z
SFAC C H N S MN
UNIT 32 80 16 16 4
L.S. 10
ACTA
TEMP -103
BOND $H
HTAB
EQIV $1 -x+1, y+1/2, -z+1/2
HTAB N1 S4_$1
EQIV $2 -x+1, -y+1, -z+1
HTAB N2 S1_$2
HTAB C3 S2_$2
EQIV $3 -x+1, y-1/2, -z+1/2
HTAB N3 S1_$3
EQIV $4 -x+1, -y+1, -z
HTAB N4 S3_$4
HTAB N4 S4_$4
HTAB C7 S3_$4
EQIV $5 x+1, y, z
HTAB C7 S3_$5
OMIT 2 3 13
WGHT    0.088200
BASF   0.47292
FVAR      13.36037
MN1   5    0.598483    0.499180    0.256938    11.00000    0.05323    0.03981 =
         0.03475    0.00073    0.01056    0.00001
N1    3    0.717090    0.666387    0.266450    11.00000    0.05338    0.04712 =
         0.03858   -0.00156    0.01378   -0.00031
AFIX  13
H1    2    0.645621    0.725211    0.279659    11.00000   -1.20000
AFIX   0
C1    1    0.829856    0.665060    0.354299    11.00000    0.05478    0.04424 =
         0.04250   -0.00340    0.00866   -0.00474
AFIX  23
H1A   2    0.861723    0.741829    0.371547    11.00000   -1.20000
H1B   2    0.914309    0.621997    0.336767    11.00000   -1.20000
AFIX   0
C2    1    0.767560    0.612209    0.444630    11.00000    0.06027    0.04778 =
         0.03361   -0.00389    0.01065   -0.00053
AFIX  23
H2A   2    0.842206    0.610102    0.503699    11.00000   -1.20000
H2B   2    0.686271    0.657868    0.463784    11.00000   -1.20000
AFIX   0
N2    3    0.716733    0.498879    0.420432    11.00000    0.05915    0.04494 =
         0.04101    0.00225    0.01552    0.00114
AFIX  13
H2    2    0.644962    0.478937    0.468826    11.00000   -1.20000
AFIX   0
C3    1    0.831939    0.414211    0.430294    11.00000    0.05957    0.05523 =
         0.03410    0.00369    0.00541    0.00456
AFIX  23
H3A   2    0.861502    0.399186    0.503323    11.00000   -1.20000
H3B   2    0.917018    0.441783    0.398780    11.00000   -1.20000
AFIX   0
C4    1    0.776856    0.308611    0.377738    11.00000    0.07274    0.04234 =
         0.04358    0.00808    0.01167    0.00885
AFIX  23
H4A   2    0.855111    0.252813    0.380371    11.00000   -1.20000
H4B   2    0.697143    0.277493    0.413007    11.00000   -1.20000
AFIX   0
N3    3    0.725108    0.333779    0.270271    11.00000    0.05515    0.03864 =
         0.04282   -0.00008    0.00951   -0.00191
AFIX  13
H3    2    0.657863    0.273002    0.244550    11.00000   -1.20000
AFIX   0
C5    1    0.843407    0.338631    0.203262    11.00000    0.05556    0.04726 =
         0.03864   -0.00016    0.00996    0.00778
AFIX  23
H5A   2    0.880323    0.262817    0.192812    11.00000   -1.20000
H5B   2    0.923624    0.384099    0.236072    11.00000   -1.20000
AFIX   0
C6    1    0.788580    0.389052    0.101398    11.00000    0.06276    0.04726 =
         0.04079   -0.00069    0.01579    0.00474
AFIX  23
H6A   2    0.868193    0.393285    0.057310    11.00000   -1.20000
H6B   2    0.711996    0.341272    0.067012    11.00000   -1.20000
AFIX   0
N4    3    0.730226    0.502357    0.116038    11.00000    0.05639    0.04279 =
         0.04026   -0.00241    0.01509   -0.00562
AFIX  13
H4    2    0.661531    0.519747    0.054772    11.00000   -1.20000
AFIX   0
C7    1    0.839414    0.590761    0.125757    11.00000    0.06378    0.04426 =
         0.03782   -0.00075    0.01868   -0.00272
AFIX  23
H7A   2    0.871251    0.607700    0.058040    11.00000   -1.20000
H7B   2    0.924346    0.566065    0.171399    11.00000   -1.20000
AFIX   0
C8    1    0.775021    0.693501    0.169179    11.00000    0.06608    0.04670 =
         0.03997    0.00855    0.01129   -0.00151
AFIX  23
H8A   2    0.849852    0.751719    0.180854    11.00000   -1.20000
H8B   2    0.696785    0.722648    0.119904    11.00000   -1.20000
AFIX   0
S1    4    0.397097    0.597151    0.349072    11.00000    0.05616    0.04805 =
         0.04177   -0.00234    0.01137    0.00091
S2    4    0.215800    0.506696    0.300421    11.00000    0.05928    0.05583 =
         0.04432   -0.00250    0.01674   -0.00321
S3    4    0.221686    0.488576    0.146460    11.00000    0.06057    0.05509 =
         0.04136   -0.00029    0.00614    0.00346
S4    4    0.407789    0.401123    0.131019    11.00000    0.05665    0.04733 =
         0.04083   -0.00216    0.01181   -0.00153
HKLF 5
REM  Mn(cyclam)S4 at 200 k in P2(1)/c
REM wR2 = 0.1725, GooF = S = 1.025, Restrained GooF = 1.025 for all data
REM R1 = 0.0630 for 1919 Fo > 4sig(Fo) and 0.0986 for all 2959 data
REM 155 parameters refined using 0 restraints
END
WGHT      0.0882      0.0000
REM Instructions for potential hydrogen bonds
HTAB N1 S4_$1
HTAB N2 S1_$2
HTAB C3 S2_$2
HTAB N3 S1_$3
HTAB N4 S3_$4
HTAB N4 S4_$4
HTAB C7 S3_$4
HTAB C7 S3_$5
REM Highest difference peak  0.574,  deepest hole -0.696,  1-sigma level  0.113
Q1    1   0.4096  0.4878  0.2069  11.00000  0.05    0.57
Q2    1   0.7031  0.4958  0.1862  11.00000  0.05    0.56
Q3    1   0.4113  0.4886  0.3648  11.00000  0.05    0.55
Q4    1   0.2189  0.5114  0.2304  11.00000  0.05    0.49
Q5    1   0.2319  0.4636  0.2359  11.00000  0.05    0.46
Q6    1   0.6088  0.6210  0.2564  11.00000  0.05    0.44
Q7    1   0.7720  0.5120  0.2975  11.00000  0.05    0.44
Q8    1   0.7160  0.5149  0.3419  11.00000  0.05    0.42
Q9    1   0.1165  0.4884  0.2149  11.00000  0.05    0.41
Q10   1   0.6109  0.4630  0.5624  11.00000  0.05    0.41
Q11   1   0.7191  0.1736  0.2116  11.00000  0.05    0.41
Q12   1   0.5696  0.6106  0.4030  11.00000  0.05    0.39
Q13   1   0.7673  0.4958  0.1537  11.00000  0.05    0.39
Q14   1   0.6454  0.4990  0.5827  11.00000  0.05    0.38
Q15   1   0.3196  0.4125  0.2949  11.00000  0.05    0.38
Q16   1   0.1132  0.5000  0.3027  11.00000  0.05    0.37
Q17   1   0.6310  0.3833  0.2655  11.00000  0.05    0.37
Q18   1   0.0599  0.5006  0.2772  11.00000  0.05    0.37
Q19   1   0.5881  0.4990 -0.0550  11.00000  0.05    0.35
Q20   1   0.6810  0.3229  0.2535  11.00000  0.05    0.35
;
_shelx_res_checksum     7113
