# Supplementary material for: Synthesis and crystal structure of (1,4,7,10-tetra­aza­cyclo­dodecane-κ4 N)(tetra­sulfido-κ2 S 1,S 4)manganese(II)
Source: Acta Crystallogr E Crystallogr Commun. 2020 Feb 28;76(Pt 3):456–60. doi: 10.1107/S2056989020002492 (PMC7057377; doi:10.1107/S2056989020002492)
Supplement: Supplementary file 2 [file e-76-00456-Isup2.hkl]

data_I                                                                          
_shelx_title ' Mn(cyclam)S4 at 200 k in P2(1)/c'                                
_shelx_refln_list_code          4                                               
_shelx_F_calc_maximum      146.86                                               
_exptl_crystal_F_000       740.00                                               
_reflns_d_resolution_high  0.8016                                               
                                                                                
loop_                                                                           
 _space_group_symop_operation_xyz                                               
 'x, y, z'                                                                      
 '-x, y+1/2, -z+1/2'                                                            
 '-x, -y, -z'                                                                   
 'x, -y-1/2, z-1/2'                                                             
                                                                                
_cell_length_a     9.3292                                                       
_cell_length_b    12.0371                                                       
_cell_length_c    13.1750                                                       
_cell_angle_alpha  90.000                                                       
_cell_angle_beta   95.885                                                       
_cell_angle_gamma  90.000                                                       
                                                                                
_shelx_F_squared_multiplier     1.000                                           
                                                                                
loop_                                                                           
 _refln_index_h                                                                 
 _refln_index_k                                                                 
 _refln_index_l                                                                 
 _refln_F_squared_calc                                                          
 _refln_F_squared_meas                                                          
 _refln_F_squared_sigma                                                         
 _refln_observed_status                                                         
   1   0   0       8659.84       9735.52       133.66 o                         
   3   0   0       2724.47       2443.49        42.49 o                         
   4   0   0        450.90        331.38        29.41 o                         
   5   0   0      20646.17      21728.34        88.23 o                         
   6   0   0       7642.62       9004.50        65.44 o                         
   7   0   0         94.49        109.40        22.30 o                         
   8   0   0        118.71        131.35        18.55 o                         
   9   0   0        414.05        541.74        27.25 o                         
  10   0   0        845.71        903.52        32.11 o                         
  11   0   0        463.24        753.95        34.05 o                         
   1   1   0          5.16          5.91        26.69 o                         
   2   1   0         16.26         16.74        19.43 o                         
   3   1   0          8.66         10.95        13.93 o                         
   4   1   0          7.59          5.77        18.89 o                         
   5   1   0         42.96         44.46        12.38 o                         
   6   1   0         15.43          3.92        13.22 o                         
   7   1   0          5.31         10.35        15.46 o                         
   8   1   0          0.17         11.85        15.42 o                         
   9   1   0          7.76        -11.85        11.85 o                         
  10   1   0          9.01         26.11        10.94 o                         
  11   1   0          4.65          4.07        15.22 o                         
   1   2   0       7659.15       7455.02       271.79 o                         
   2   2   0       1838.41       1817.94        36.74 o                         
   3   2   0          2.80         10.18        17.02 o                         
   4   2   0        208.59        167.24        12.20 o                         
   5   2   0       9683.83       9987.55       397.41 o                         
   6   2   0       3947.68       4733.16       406.04 o                         
   7   2   0        109.70         98.96        12.18 o                         
   8   2   0         52.44         78.29        13.37 o                         
   9   2   0         13.09         21.60        10.56 o                         
  10   2   0        460.13        474.33        17.52 o                         
  11   2   0        247.47        289.61        19.18 o                         
   1   3   0          0.50          6.29        22.07 o                         
   2   3   0          0.06          2.47        22.03 o                         
   3   3   0         12.30          1.24        16.03 o                         
   4   3   0          1.18          8.88        17.53 o                         
   5   3   0        168.52        159.12        15.34 o                         
   6   3   0         80.59         71.04        13.61 o                         
   7   3   0          0.61         -3.21        11.58 o                         
   8   3   0          0.01          5.62        10.36 o                         
   9   3   0          0.79         20.32        10.70 o                         
  10   3   0         32.58         36.67        11.51 o                         
  11   3   0         19.37         19.19        10.80 o                         
   0   4   0       3080.51       2854.52        80.43 o                         
   1   4   0        457.23        402.42        18.40 o                         
   2   4   0       2901.21       2628.41        92.31 o                         
   3   4   0        109.70        130.82        20.23 o                         
   4   4   0       1451.91       1465.13        85.24 o                         
   5   4   0        642.04        613.26        32.60 o                         
   6   4   0        651.17        779.67        92.47 o                         
   7   4   0        569.29        702.68        82.26 o                         
   8   4   0         24.04         24.94        12.22 o                         
   9   4   0        190.37        168.50        20.57 o                         
  10   4   0         48.77         43.62        11.60 o                         
  11   4   0         35.36         63.66        30.88 o                         
   1   5   0          4.73          5.11        14.06 o                         
   2   5   0         34.59         38.54        15.28 o                         
   3   5   0         41.77         35.70        12.92 o                         
   4   5   0          0.75          8.86        17.27 o                         
   5   5   0         10.41          6.16        13.78 o                         
   6   5   0          0.20         13.37        12.74 o                         
   7   5   0          3.10         26.99        15.90 o                         
   8   5   0          3.28          5.51        15.01 o                         
   9   5   0          5.86          5.92        10.52 o                         
  10   5   0          3.01         17.19        15.75 o                         
   0   6   0      10835.32      11755.40        93.20 o                         
   1   6   0         63.65         90.19        15.63 o                         
   2   6   0       8194.74       9281.20       266.35 o                         
   3   6   0          1.17          4.02        12.10 o                         
   4   6   0       2935.83       3010.06       114.91 o                         
   5   6   0        193.65        243.42        27.00 o                         
   6   6   0        470.61        553.98        64.27 o                         
   7   6   0         79.92        110.73        45.01 o                         
   8   6   0          5.95        -11.76        11.76 o                         
   9   6   0         16.14         23.65         8.71 o                         
  10   6   0         21.99         16.52         8.74 o                         
   1   7   0         12.38         29.29        12.87 o                         
   2   7   0          1.87         11.01        15.05 o                         
   3   7   0         48.56         55.06        14.35 o                         
   4   7   0          7.82         14.96        11.46 o                         
   5   7   0         17.56         20.69        11.52 o                         
   6   7   0         58.45         68.55        15.13 o                         
   7   7   0          1.69         -1.18        11.35 o                         
   8   7   0         16.11         16.57        12.27 o                         
   9   7   0          0.02          1.40        12.74 o                         
  10   7   0          7.40          6.92        10.93 o                         
   0   8   0       8922.60      10147.83        80.14 o                         
   1   8   0       1478.65       1541.27        38.18 o                         
   2   8   0        352.51        371.41        22.67 o                         
   3   8   0          5.23          0.37        13.36 o                         
   4   8   0         44.76         55.00        14.44 o                         
   5   8   0       2068.59       2279.03       154.56 o                         
   6   8   0       1229.50       1497.00       181.67 o                         
   7   8   0         21.48         31.16        12.05 o                         
   8   8   0         31.08         48.70        12.68 o                         
   9   8   0          0.19          3.13        10.45 o                         
   1   9   0         24.19         26.83        16.76 o                         
   2   9   0          0.01         -6.31        14.80 o                         
   3   9   0         33.75         27.20        15.67 o                         
   4   9   0          0.11         16.15        12.56 o                         
   5   9   0          0.18          0.17        10.06 o                         
   6   9   0         23.25         33.73        10.24 o                         
   7   9   0          2.62         10.76         9.52 o                         
   8   9   0          4.94         -4.71        10.96 o                         
   9   9   0          1.45          5.84        10.50 o                         
   0  10   0      11026.58      12353.01        93.00 o                         
   1  10   0       1963.45       2484.81       172.38 o                         
   2  10   0        313.36        309.20        20.33 o                         
   3  10   0          0.99          3.46        12.27 o                         
   4  10   0        162.70        172.04        19.42 o                         
   5  10   0       3420.14       3172.28       346.06 o                         
   6  10   0       1520.65       1388.82        89.51 o                         
   7  10   0         11.65         12.49        12.16 o                         
   8  10   0         34.33         36.11         9.90 o                         
   1  11   0         23.30         35.41        18.02 o                         
   2  11   0          1.94          9.11        17.95 o                         
   3  11   0         11.02          6.06        17.04 o                         
   4  11   0          2.92          6.66        14.71 o                         
   5  11   0         18.64         30.41        13.87 o                         
   6  11   0          2.88          9.17        13.39 o                         
   7  11   0          5.23          3.85        11.97 o                         
   0  12   0       4067.27       4523.04       413.37 o                         
   1  12   0        382.66        358.98       121.87 o                         
   2  12   0        240.44        214.45        34.49 o                         
   3  12   0          0.59          7.88        18.71 o                         
   4  12   0        101.87         88.50        21.31 o                         
   5  12   0        503.87        260.81        40.71 o                         
   6  12   0        189.83         96.36        41.48 o                         
   1  13   0          2.55         12.94        15.96 o                         
   2  13   0          5.21          7.52        17.70 o                         
   3  13   0          4.22         20.17        14.94 o                         
   4  13   0          2.33          2.68        12.49 o                         
   5  13   0          5.64          1.57        11.29 o                         
   0  14   0         68.99         35.63        24.63 o                         
   1  14   0          8.75         10.59        10.48 o                         
   2  14   0         13.60         20.27        13.70 o                         
   3  14   0          2.37          4.68        12.59 o                         
   4  14   0          1.36         13.50        12.59 o                         
 -11   1   1          1.24         -3.59        14.86 o                         
 -10   1   1        116.23        135.39        14.61 o                         
  -9   1   1         14.43         23.11        14.42 o                         
  -8   1   1        798.91        856.46        75.87 o                         
  -7   1   1          2.19        -10.60        14.95 o                         
  -6   1   1        455.92        461.40        54.03 o                         
  -5   1   1        334.03        332.59        13.51 o                         
  -4   1   1        265.56        269.31        19.01 o                         
  -3   1   1       1382.02       1080.47        25.45 o                         
  -2   1   1        375.30        345.73        19.66 o                         
  -1   1   1        657.38        564.68        24.21 o                         
   0   1   1          6.75          7.87        20.69 o                         
   1   1   1        706.75        598.75        32.73 o                         
   3   1   1        440.51        330.28        26.01 o                         
   4   1   1        823.45        789.09        26.49 o                         
   5   1   1         78.53         75.29        13.93 o                         
   6   1   1        957.71        976.09        29.90 o                         
   7   1   1         15.27         33.54        19.59 o                         
   8   1   1        664.46        758.39        17.81 o                         
   9   1   1         30.49         30.34        12.17 o                         
  10   1   1        130.66        181.85        16.73 o                         
  11   1   1         22.79         29.25        15.54 o                         
 -11   2   1          6.56         40.59        23.84 o                         
 -10   2   1          1.83          1.57        11.39 o                         
  -9   2   1         83.99         85.69        11.42 o                         
  -8   2   1        238.82        265.70        41.29 o                         
  -7   2   1        201.47        208.81        13.62 o                         
  -6   2   1        111.40        107.19        14.16 o                         
  -5   2   1          7.69         19.25        13.48 o                         
  -4   2   1        619.31        544.18        22.80 o                         
  -3   2   1       2321.92       1941.94        98.54 o                         
  -2   2   1       1253.22       1101.35        59.08 o                         
  -1   2   1        516.38        405.73        20.42 o                         
   0   2   1          0.05          3.30        23.72 o                         
   1   2   1        758.35        692.88        34.71 o                         
   2   2   1       1012.95        935.96        59.26 o                         
   3   2   1        987.67        724.45        31.64 o                         
   4   2   1        207.45        164.39        25.67 o                         
   5   2   1          3.88         20.60        24.77 o                         
   6   2   1         24.58         27.57        18.01 o                         
   7   2   1         65.54         69.21        22.00 o                         
   8   2   1         84.31         85.57        12.53 o                         
   9   2   1          7.10          3.67        12.40 o                         
  10   2   1          0.67          9.87        14.81 o                         
  11   2   1          0.18         16.13        26.91 o                         
 -11   3   1          0.69         15.38        15.24 o                         
 -10   3   1          9.78         18.22        14.96 o                         
  -9   3   1         82.73         94.14        11.67 o                         
  -8   3   1        804.62       1077.13        88.36 o                         
  -7   3   1        299.69        329.40        14.17 o                         
  -6   3   1          7.74         21.27        13.25 o                         
  -5   3   1        324.69        375.17        18.69 o                         
  -4   3   1         26.98         19.27        10.60 o                         
  -3   3   1      14706.87      13242.71       325.67 o                         
  -2   3   1       7336.36       6680.28       309.87 o                         
  -1   3   1       6625.13       5957.81       745.70 o                         
   0   3   1        234.58        220.28        21.85 o                         
   1   3   1       4434.04       4209.10       312.09 o                         
   2   3   1      14215.12      12832.54      1027.14 o                         
   3   3   1      10910.69       8428.16        82.17 o                         
   4   3   1        255.91        272.05        28.27 o                         
   5   3   1        101.96        127.86        25.70 o                         
   6   3   1         47.14        102.83        16.49 o                         
   7   3   1        661.56        828.41        57.65 o                         
   8   3   1       1002.48       1293.25       256.42 o                         
   9   3   1         29.92         31.87        18.53 o                         
  10   3   1         39.25         48.85        23.02 o                         
  11   3   1          0.67        -10.63        11.14 o                         
 -11   4   1          0.29         14.88        12.31 o                         
 -10   4   1          8.58         -2.06        11.81 o                         
  -9   4   1         42.92         72.23        15.03 o                         
  -8   4   1        219.53        208.71        39.66 o                         
  -7   4   1          2.78         14.49        23.85 o                         
  -6   4   1         20.30         23.03        11.87 o                         
  -5   4   1        143.87        147.01        10.83 o                         
  -4   4   1        438.21        432.97        32.81 o                         
  -3   4   1        819.58        782.42        55.76 o                         
  -2   4   1         38.33         23.46        16.31 o                         
  -1   4   1        692.69        531.95        93.19 o                         
   0   4   1          0.25          2.43        19.89 o                         
   1   4   1        488.96        399.77        20.09 o                         
   2   4   1         98.19         79.72        19.22 o                         
   3   4   1        625.15        567.25        27.84 o                         
   4   4   1         77.20         65.32        13.16 o                         
   5   4   1         68.52         53.37        17.67 o                         
   6   4   1          1.57         16.35        12.43 o                         
   7   4   1          7.70         -9.57        12.61 o                         
   8   4   1         48.89         63.19        20.93 o                         
   9   4   1          1.33          4.70        14.10 o                         
  10   4   1          0.76         24.21        11.66 o                         
  11   4   1          0.23         -1.85         9.84 o                         
 -10   5   1         15.02         14.68        19.71 o                         
  -9   5   1        133.53        207.54        48.95 o                         
  -8   5   1       1235.82       1173.80       124.91 o                         
  -7   5   1        630.47        628.52        49.06 o                         
  -6   5   1          0.35         11.28        11.31 o                         
  -5   5   1          3.84          9.55        13.88 o                         
  -4   5   1        247.26        223.62        15.18 o                         
  -3   5   1       6140.46       6025.47       426.09 o                         
  -2   5   1       9366.19       9971.08        94.96 o                         
  -1   5   1        904.67        919.84        17.31 o                         
   0   5   1          3.44          9.83        12.34 o                         
   1   5   1       1635.89       1544.49       149.35 o                         
   2   5   1      12147.52      11081.11       650.69 o                         
   3   5   1       5514.61       4780.31        64.73 o                         
   4   5   1          7.89         19.25        24.33 o                         
   5   5   1          0.18          2.67        16.13 o                         
   6   5   1          6.96          1.41        16.43 o                         
   7   5   1       1260.60       1357.61       223.41 o                         
   8   5   1       1859.52       2040.18       378.50 o                         
   9   5   1         80.71         53.11        14.39 o                         
  10   5   1         63.44         99.65        14.78 o                         
 -10   6   1          7.01         14.13        12.80 o                         
  -9   6   1         12.43         25.15        12.26 o                         
  -8   6   1        170.46        163.96        37.09 o                         
  -7   6   1         16.84         22.22        10.14 o                         
  -6   6   1         24.16         25.52        13.13 o                         
  -5   6   1         46.04         46.69        11.40 o                         
  -4   6   1          2.34          3.19        11.18 o                         
  -3   6   1        925.15        851.47       107.66 o                         
  -2   6   1        357.64        335.14        16.64 o                         
  -1   6   1        346.05        372.68        15.10 o                         
   0   6   1          0.17         -2.33        13.11 o                         
   1   6   1        275.48        284.81        39.67 o                         
   2   6   1        294.29        283.45        16.99 o                         
   3   6   1        637.98        545.42        25.97 o                         
   4   6   1          0.88         -1.05        13.99 o                         
   5   6   1         54.44         66.57        17.85 o                         
   6   6   1         11.09         21.18        19.54 o                         
   7   6   1          1.50          2.89        11.06 o                         
   8   6   1         50.09         13.77        10.40 o                         
   9   6   1          2.05          3.00        12.18 o                         
  10   6   1          3.73         21.11        12.69 o                         
 -10   7   1         33.07         28.92        17.61 o                         
  -9   7   1         49.09         76.22        13.20 o                         
  -8   7   1        747.44        823.03       184.38 o                         
  -7   7   1        178.81        186.29        44.83 o                         
  -6   7   1         47.96         54.66        10.67 o                         
  -5   7   1         68.90         82.44        12.52 o                         
  -4   7   1          8.59         13.25         9.31 o                         
  -3   7   1       2986.32       2976.97       139.37 o                         
  -2   7   1       2724.13       2794.68        87.03 o                         
  -1   7   1         41.97         43.36        11.53 o                         
   0   7   1          3.68          3.25        14.55 o                         
   1   7   1        150.79        191.11        20.99 o                         
   2   7   1       3549.73       3584.49       111.78 o                         
   3   7   1       2204.28       2190.34        28.15 o                         
   4   7   1         10.47          5.08        12.94 o                         
   5   7   1         10.33         12.43        13.07 o                         
   6   7   1         73.58         54.88        31.64 o                         
   7   7   1        359.81        376.27        69.84 o                         
   8   7   1        889.43        861.01       282.72 o                         
   9   7   1         18.95         22.91        11.12 o                         
  10   7   1         54.19         82.12        39.50 o                         
  -9   8   1         20.93          9.89         9.75 o                         
  -8   8   1        303.67        276.55        65.90 o                         
  -7   8   1         28.81         27.40        10.46 o                         
  -6   8   1          0.46         -4.81         9.84 o                         
  -5   8   1         27.36         31.61         9.41 o                         
  -4   8   1        177.22        171.17        15.06 o                         
  -3   8   1        589.07        635.26        24.71 o                         
  -2   8   1        266.53        284.63        15.66 o                         
  -1   8   1         96.38        104.75        11.85 o                         
   0   8   1         43.94         47.60        12.60 o                         
   1   8   1        102.57        109.82        19.90 o                         
   2   8   1        107.83        133.18        21.45 o                         
   3   8   1        515.90        515.28        19.48 o                         
   4   8   1         54.83         46.08        20.41 o                         
   5   8   1         83.59        102.65        18.94 o                         
   6   8   1          1.77          1.23        16.12 o                         
   7   8   1          7.60         27.15        12.30 o                         
   8   8   1         53.38         48.00        11.93 o                         
   9   8   1          1.64          2.97        12.02 o                         
  -9   9   1          1.39          0.97        10.48 o                         
  -8   9   1         54.13         53.40        26.20 o                         
  -7   9   1         18.13         17.31         9.71 o                         
  -6   9   1          5.79          4.95         8.83 o                         
  -5   9   1         66.24         77.31        13.28 o                         
  -4   9   1         21.24         32.82        11.56 o                         
  -3   9   1        754.11        803.15        56.55 o                         
  -2   9   1        232.26        280.24        15.83 o                         
  -1   9   1        333.08        373.45        15.88 o                         
   0   9   1         27.39         25.72        17.99 o                         
   1   9   1        250.48        257.82        34.51 o                         
   2   9   1        386.14        450.72        40.67 o                         
   3   9   1        318.91        317.55        30.65 o                         
   4   9   1         58.31         58.57        15.49 o                         
   5   9   1          5.47         13.75        14.59 o                         
   6   9   1         15.53          6.52        13.42 o                         
   7   9   1         11.89         17.40        11.56 o                         
   8   9   1         17.07         19.79        11.14 o                         
   9   9   1          0.16          8.82        12.37 o                         
  -8  10   1          1.42         11.41         9.66 o                         
  -7  10   1          4.56          1.15        11.09 o                         
  -6  10   1          0.63          6.65         8.50 o                         
  -5  10   1          2.98          4.18        10.23 o                         
  -4  10   1          3.82          5.89        10.59 o                         
  -3  10   1          6.61         14.00        12.04 o                         
  -2  10   1          0.52          7.29        14.17 o                         
  -1  10   1          0.48          7.44        13.75 o                         
   0  10   1         16.36         12.84        14.20 o                         
   1  10   1          3.14         -6.66        16.38 o                         
   2  10   1          0.47         16.64        20.27 o                         
   3  10   1          8.05         11.55        21.02 o                         
   4  10   1          0.28         -6.02        14.31 o                         
   5  10   1          8.65          2.19        18.18 o                         
   6  10   1          1.62          8.53        11.10 o                         
   7  10   1          0.19         13.77        10.08 o                         
   8  10   1          1.04          1.78         8.85 o                         
  -7  11   1          1.22         12.73        15.98 o                         
  -6  11   1         18.25         14.31        13.34 o                         
  -5  11   1          8.03         19.09        11.90 o                         
  -4  11   1          2.41         19.63        10.37 o                         
  -3  11   1         47.45         40.48        11.59 o                         
  -2  11   1         46.11         44.36        12.74 o                         
  -1  11   1          5.25         16.60        16.37 o                         
   0  11   1          0.18         14.13        14.21 o                         
   1  11   1          7.75         15.83        18.50 o                         
   2  11   1         28.11         24.73        20.86 o                         
   3  11   1         17.07         28.90        22.44 o                         
   4  11   1         16.10         -0.19        23.45 o                         
   5  11   1          6.24         15.59        15.59 o                         
   6  11   1         53.46         46.87        16.00 o                         
   7  11   1          0.17         -7.70        11.28 o                         
  -6  12   1         36.11         18.23        14.23 o                         
  -5  12   1          0.03         12.16         9.81 o                         
  -4  12   1         81.76         58.16        12.62 o                         
  -3  12   1         28.71         25.45        11.61 o                         
  -2  12   1         38.82         32.82        13.96 o                         
  -1  12   1        137.49        162.69        31.06 o                         
   0  12   1          0.68          7.06        11.45 o                         
   1  12   1         86.82         97.82        21.20 o                         
   2  12   1         31.39          6.06        23.08 o                         
   3  12   1         16.75         45.60        21.86 o                         
   4  12   1         28.46         50.15        23.87 o                         
   5  12   1          5.84         22.11        15.22 o                         
   6  12   1          3.62         -9.20        13.03 o                         
  -5  13   1         11.68          6.11         9.91 o                         
  -4  13   1          7.62          2.91        11.84 o                         
  -3  13   1        284.89        287.67        92.16 o                         
  -2  13   1        189.07        158.21        30.26 o                         
  -1  13   1          8.08         16.62        14.07 o                         
   0  13   1          1.17          7.52        14.01 o                         
   1  13   1         22.02         13.91        16.18 o                         
   2  13   1        241.03        281.47        27.84 o                         
   3  13   1        268.51        116.55        22.29 o                         
   4  13   1          1.61        -15.97        22.09 o                         
   5  13   1         18.87          8.03        26.86 o                         
  -4  14   1         25.58         17.34        12.65 o                         
  -3  14   1          6.23         -5.85        12.03 o                         
  -2  14   1          7.25         15.68        13.52 o                         
  -1  14   1         37.36         37.27        13.13 o                         
   0  14   1          0.47         -0.65        14.34 o                         
   1  14   1         32.57          6.08        23.76 o                         
   2  14   1         12.02         -4.34        17.71 o                         
   3  14   1          3.14         20.18        16.62 o                         
 -11   0   2         38.62         39.90        16.29 o                         
 -10   0   2         98.15        126.93        18.55 o                         
  -9   0   2         20.36         24.58        20.43 o                         
  -8   0   2         13.13         19.89        15.78 o                         
  -7   0   2         17.92         28.00        15.41 o                         
  -6   0   2       1323.37       1437.34       109.46 o                         
  -5   0   2       1656.24       1464.75       138.44 o                         
  -4   0   2        181.26        142.42        15.94 o                         
  -3   0   2        181.00        198.59        16.61 o                         
  -2   0   2        127.56        178.65        30.00 o                         
  -1   0   2       6316.52       6242.18       220.91 o                         
   0   0   2      21568.88      25109.97       927.21 o                         
   1   0   2       1134.02       1032.56        30.91 o                         
   2   0   2        660.18        883.78        46.32 o                         
   6   0   2       1150.09       1400.47        31.48 o                         
   7   0   2          2.24         -0.63        15.64 o                         
   8   0   2         25.00         64.55        22.59 o                         
   9   0   2        143.33        126.74        18.03 o                         
  10   0   2        251.85        430.63        26.54 o                         
  11   0   2         82.30         90.15        16.32 o                         
 -11   1   2          8.09         26.54        33.96 o                         
 -10   1   2         41.78         45.38        11.62 o                         
  -9   1   2         68.33         63.65        12.36 o                         
  -8   1   2          1.53         35.33        15.95 o                         
  -7   1   2         99.02        115.14        11.52 o                         
  -6   1   2        172.42        167.60        10.48 o                         
  -5   1   2        582.75        551.12        19.59 o                         
  -4   1   2        666.60        603.40        13.13 o                         
  -3   1   2          0.96          0.38        12.43 o                         
  -2   1   2        514.16        477.07        20.21 o                         
  -1   1   2       1358.30       1336.41        28.10 o                         
   0   1   2       1844.40       1707.95        27.22 o                         
   1   1   2        962.52        925.62        25.85 o                         
   2   1   2        238.13        228.47        23.82 o                         
   3   1   2        121.38        127.00        22.41 o                         
   5   1   2        412.90        408.46        21.72 o                         
   6   1   2        116.90        129.85        17.13 o                         
   7   1   2          6.52         18.34        13.27 o                         
   8   1   2          5.26          0.22        25.53 o                         
   9   1   2         20.04         17.87        12.34 o                         
  10   1   2         26.44         20.03         9.65 o                         
  11   1   2         10.83         26.13         9.61 o                         
 -11   2   2        105.46        152.59        27.56 o                         
 -10   2   2         74.26         69.32        12.27 o                         
  -9   2   2          3.93         24.97        10.57 o                         
  -8   2   2         26.18         11.94        13.37 o                         
  -7   2   2         45.74         51.06        10.36 o                         
  -6   2   2       1123.65       1182.68        63.44 o                         
  -5   2   2       2925.14       2867.87       130.05 o                         
  -4   2   2        428.27        442.13        11.52 o                         
  -3   2   2         21.49         22.99        10.86 o                         
  -2   2   2        699.98        637.55        19.09 o                         
  -1   2   2       2380.72       2257.48        51.43 o                         
   0   2   2       2859.94       2936.49        56.10 o                         
   1   2   2       1808.16       1768.34        60.54 o                         
   2   2   2        195.74        194.42        25.00 o                         
   3   2   2         10.77         14.11        19.83 o                         
   4   2   2        772.90        788.58        19.70 o                         
   5   2   2       3727.35       4268.54        50.90 o                         
   6   2   2        581.39        678.85        29.24 o                         
   7   2   2        123.82        138.01        24.13 o                         
   8   2   2          0.10         21.64        12.54 o                         
   9   2   2          1.57         -0.80        10.82 o                         
  10   2   2        215.60        237.41        50.82 o                         
  11   2   2         76.72        103.93        10.70 o                         
 -11   3   2         97.17        100.76        13.52 o                         
 -10   3   2        109.68        128.30        34.92 o                         
  -9   3   2          4.62         22.96        10.50 o                         
  -8   3   2         23.13         30.90        12.53 o                         
  -7   3   2         18.98         26.60        10.52 o                         
  -6   3   2       1529.43       1653.09        60.68 o                         
  -5   3   2       1469.61       1366.58        22.27 o                         
  -4   3   2         61.99         49.81        11.13 o                         
  -3   3   2        201.29        186.76        13.71 o                         
  -2   3   2         65.57         62.17        13.76 o                         
  -1   3   2       4320.05       3657.87       152.28 o                         
   0   3   2       6447.24       6373.54       199.72 o                         
   1   3   2       2096.32       2144.05        33.43 o                         
   2   3   2        209.89        177.60        16.31 o                         
   3   3   2        136.10        113.19        16.30 o                         
   4   3   2        154.95        139.18        15.17 o                         
   5   3   2       1845.94       2048.87        27.20 o                         
   6   3   2        675.72        706.95        36.43 o                         
   7   3   2         41.52         43.74        14.41 o                         
   8   3   2         18.61         19.41        10.49 o                         
   9   3   2          3.22         -4.72        10.61 o                         
  10   3   2        111.37        104.62        17.82 o                         
  11   3   2         39.79         21.00        10.73 o                         
 -11   4   2        140.63        174.57        63.07 o                         
 -10   4   2         70.80         98.72        16.04 o                         
  -9   4   2          6.63         27.98        15.09 o                         
  -8   4   2         29.91         52.61        14.77 o                         
  -7   4   2         93.86         94.90        13.16 o                         
  -6   4   2        823.27        950.46        69.11 o                         
  -5   4   2       3205.53       3200.94        78.63 o                         
  -4   4   2        116.46        102.17        13.03 o                         
  -3   4   2        261.53        272.76        15.75 o                         
  -2   4   2        105.41        103.71        12.32 o                         
  -1   4   2       1209.44       1061.45        45.02 o                         
   0   4   2       4449.94       4199.10        90.35 o                         
   1   4   2        117.42        109.37        21.98 o                         
   2   4   2          9.18          6.84        15.97 o                         
   3   4   2        294.37        276.65        21.15 o                         
   4   4   2        298.97        293.93        19.01 o                         
   5   4   2       1785.48       1876.44        78.31 o                         
   6   4   2        133.96        152.78        13.22 o                         
   7   4   2        176.60        199.02        27.87 o                         
   8   4   2          0.56         -8.97        10.15 o                         
   9   4   2         24.59         14.74        10.48 o                         
  10   4   2         64.32         80.17        19.92 o                         
 -10   5   2          4.34          3.46        12.92 o                         
  -9   5   2         48.53         44.15        21.51 o                         
  -8   5   2         13.76         28.02         9.18 o                         
  -7   5   2         47.68         39.94        11.78 o                         
  -6   5   2        118.15        110.14        10.86 o                         
  -5   5   2         15.62         22.31        11.72 o                         
  -4   5   2         57.41         62.00        14.31 o                         
  -3   5   2         36.13         29.90        10.08 o                         
  -2   5   2         51.52         76.42        14.91 o                         
  -1   5   2         20.91         27.68        13.00 o                         
   0   5   2         77.33         95.05        15.73 o                         
   1   5   2        178.93        195.89        27.48 o                         
   2   5   2         46.84         46.32        18.69 o                         
   3   5   2         23.42       1006.41       626.19 o                         
   4   5   2         81.93        102.35        18.21 o                         
   5   5   2         64.37         68.08        13.83 o                         
   6   5   2         36.88         40.85        16.29 o                         
   7   5   2         47.74         53.16        29.06 o                         
   8   5   2          0.29          6.91         9.94 o                         
   9   5   2          4.14         15.53         9.10 o                         
  10   5   2          7.50          1.03        10.28 o                         
 -10   6   2         75.00         66.61        29.02 o                         
  -9   6   2         20.90         23.39        14.30 o                         
  -8   6   2          3.06         11.72        10.70 o                         
  -7   6   2          8.02         11.19        10.82 o                         
  -6   6   2        535.87        670.62        64.69 o                         
  -5   6   2       1236.83       1238.84        88.35 o                         
  -4   6   2          2.08          1.14        13.61 o                         
  -3   6   2         43.81         44.85        14.46 o                         
  -2   6   2        684.53        716.17        59.47 o                         
  -1   6   2       1126.96       1070.18        56.76 o                         
   0   6   2       6192.87       6511.00       342.29 o                         
   1   6   2          1.22         11.93        12.82 o                         
   2   6   2        539.53        570.22        22.99 o                         
   3   6   2        237.35        213.77        17.50 o                         
   4   6   2         39.30         40.24        14.18 o                         
   5   6   2        738.45        890.25       135.30 o                         
   6   6   2         94.61        109.85        32.75 o                         
   7   6   2          0.04         -3.76        19.99 o                         
   8   6   2          0.79         18.04        10.40 o                         
   9   6   2         12.08         18.80        14.77 o                         
  10   6   2         19.83          5.56         9.85 o                         
 -10   7   2         41.37         45.48        16.14 o                         
  -9   7   2         12.74         24.98        11.37 o                         
  -8   7   2         27.14         22.72         9.76 o                         
  -7   7   2         52.61         57.84        16.39 o                         
  -6   7   2        642.11        731.59        63.94 o                         
  -5   7   2        223.72        225.06        23.16 o                         
  -4   7   2        227.28        222.86        27.29 o                         
  -3   7   2        289.71        264.69        29.68 o                         
  -2   7   2        347.08        317.34        24.41 o                         
  -1   7   2       1150.34       1075.58        60.94 o                         
   0   7   2        797.22        839.84        36.04 o                         
   1   7   2        944.10        938.37        59.57 o                         
   2   7   2         38.42         24.73        18.02 o                         
   3   7   2        276.04        282.58        25.57 o                         
   4   7   2        101.58         79.06        15.68 o                         
   5   7   2        388.50        364.75        17.62 o                         
   6   7   2        383.29        424.07        93.71 o                         
   7   7   2          0.02         -8.49        12.20 o                         
   8   7   2         11.09         11.77        12.18 o                         
   9   7   2          8.30         32.89        19.84 o                         
  -9   8   2          1.39         22.94        15.45 o                         
  -8   8   2          1.48         16.24        13.60 o                         
  -7   8   2          0.11         14.81        10.34 o                         
  -6   8   2        206.68        252.62        29.92 o                         
  -5   8   2        763.07        866.80        75.76 o                         
  -4   8   2        321.72        318.17        38.22 o                         
  -3   8   2         21.97         24.18        10.16 o                         
  -2   8   2        231.12        246.42        21.32 o                         
  -1   8   2        498.09        482.83        34.83 o                         
   0   8   2       1012.79        974.24        65.16 o                         
   1   8   2        412.11        409.37        30.15 o                         
   2   8   2         18.87         38.35        24.73 o                         
   3   8   2          4.99         12.57        24.50 o                         
   4   8   2        334.84        347.16        20.95 o                         
   5   8   2        918.34        930.83        92.72 o                         
   6   8   2        144.92        163.61        29.87 o                         
   7   8   2         28.64         52.77        15.98 o                         
   8   8   2          1.51         22.58        12.78 o                         
   9   8   2          2.27          4.31         8.53 o                         
  -9   9   2         46.66         52.12        14.12 o                         
  -8   9   2          0.44         23.25        10.66 o                         
  -7   9   2        100.33        110.92        10.99 o                         
  -6   9   2         49.84         43.79        10.24 o                         
  -5   9   2          3.05          2.71         9.24 o                         
  -4   9   2        410.22        429.07        47.98 o                         
  -3   9   2        215.34        196.44        12.44 o                         
  -2   9   2        733.52        719.90        81.24 o                         
  -1   9   2        259.78        266.32        14.27 o                         
   0   9   2         19.53         19.88        11.39 o                         
   1   9   2        705.26        823.16       108.32 o                         
   2   9   2        258.63        294.70        26.73 o                         
   3   9   2        399.23        368.38        20.68 o                         
   4   9   2        167.81        186.14        24.72 o                         
   5   9   2          4.37          9.64        15.72 o                         
   6   9   2         58.63         49.64        11.51 o                         
   7   9   2         37.39         35.79        13.97 o                         
   8   9   2          3.22          2.41         9.22 o                         
  -8  10   2          3.87         12.88         9.24 o                         
  -7  10   2          4.64         -5.02        10.06 o                         
  -6  10   2        170.33        190.05        35.15 o                         
  -5  10   2        417.82        394.23        73.83 o                         
  -4  10   2        117.19        111.25        20.65 o                         
  -3  10   2          0.14          0.48        10.96 o                         
  -2  10   2        117.37        121.79        14.47 o                         
  -1  10   2        369.08        374.20        31.08 o                         
   0  10   2        620.09        692.04        57.46 o                         
   1  10   2        410.89        517.37        28.11 o                         
   2  10   2          6.25          5.30        17.18 o                         
   3  10   2         19.27         -9.10        20.81 o                         
   4  10   2        173.07        174.20        24.32 o                         
   5  10   2        739.27        805.06        30.67 o                         
   6  10   2        191.26        136.12        19.31 o                         
   7  10   2         20.88         27.98         8.99 o                         
   8  10   2          3.16         10.19        11.19 o                         
  -7  11   2          6.05         12.60        11.03 o                         
  -6  11   2         94.89         73.58        15.72 o                         
  -5  11   2         99.90         95.60        21.83 o                         
  -4  11   2          2.09         -4.08         8.12 o                         
  -3  11   2          2.66         12.87         8.49 o                         
  -2  11   2          0.38          2.01        10.65 o                         
  -1  11   2         63.90         62.13        12.02 o                         
   0  11   2        200.57        193.50        24.13 o                         
   1  11   2         18.35         22.17        22.97 o                         
   2  11   2         15.85         13.81        21.81 o                         
   3  11   2          0.20         16.87        16.29 o                         
   4  11   2          0.85          2.68        15.36 o                         
   5  11   2        112.57        122.47        25.09 o                         
   6  11   2         28.62         25.84        17.60 o                         
   7  11   2         12.05          3.55        11.21 o                         
  -6  12   2         88.85         57.44        27.11 o                         
  -5  12   2        145.24        131.38        20.96 o                         
  -4  12   2         15.06          6.58         9.64 o                         
  -3  12   2          4.82         -2.32        10.86 o                         
  -2  12   2         12.15         18.39        11.48 o                         
  -1  12   2        187.62        192.76        29.15 o                         
   0  12   2        687.36        842.08       110.05 o                         
   1  12   2         81.44        100.56        26.66 o                         
   2  12   2         17.85         25.17        15.48 o                         
   3  12   2          0.13         37.03        20.31 o                         
   4  12   2         34.55         10.92        21.92 o                         
   5  12   2        165.67         92.42        20.54 o                         
   6  12   2         74.20         17.42        18.26 o                         
  -5  13   2        144.82        112.92        28.63 o                         
  -4  13   2          5.20         17.46        10.84 o                         
  -3  13   2          1.15         -7.57        10.86 o                         
  -2  13   2          0.35         -7.79        12.64 o                         
  -1  13   2        137.09        113.05        27.93 o                         
   0  13   2        318.53        373.75        46.93 o                         
   1  13   2         34.77         54.53        22.88 o                         
   2  13   2          6.85          9.53        22.92 o                         
   3  13   2          0.31         14.80        21.36 o                         
   4  13   2         27.99         11.97        22.72 o                         
   5  13   2        148.86        206.76        25.18 o                         
  -4  14   2         20.31         19.27        16.07 o                         
  -3  14   2          1.44         15.81        11.52 o                         
  -2  14   2          1.29         -6.95        12.82 o                         
  -1  14   2         28.29         16.98        14.02 o                         
   0  14   2         99.58         78.11        21.03 o                         
   1  14   2         31.57          6.18        23.45 o                         
   2  14   2          0.48         -9.16        24.73 o                         
   3  14   2          0.21         13.29        17.37 o                         
 -11   1   3         19.33         21.66        11.17 o                         
 -10   1   3         56.29         72.88        16.03 o                         
  -9   1   3        239.53        326.16        58.34 o                         
  -8   1   3        669.81        775.34        47.66 o                         
  -7   1   3       1146.22       1171.36        15.80 o                         
  -6   1   3        243.35        236.32        10.74 o                         
  -5   1   3         41.06         24.42         9.69 o                         
  -4   1   3       1620.29       1522.17        37.36 o                         
  -3   1   3      12248.53      12147.66        70.78 o                         
  -2   1   3       5436.64       4961.43       105.47 o                         
  -1   1   3        834.09        871.53        21.97 o                         
   0   1   3        367.77        343.83        15.89 o                         
   1   1   3         32.71         18.04        15.53 o                         
   2   1   3      11680.04      11722.16       244.38 o                         
   3   1   3       4911.60       4727.23       171.18 o                         
   4   1   3         58.88         49.60        14.51 o                         
   5   1   3          7.77         24.27        13.46 o                         
   6   1   3        172.29        158.21        11.90 o                         
   7   1   3        603.09        709.82        27.56 o                         
   8   1   3        378.22        461.32        36.50 o                         
   9   1   3         22.41         34.48        12.96 o                         
  10   1   3          4.96         12.76         8.24 o                         
  11   1   3          3.75         11.67         9.01 o                         
 -11   2   3          5.42         17.65        10.26 o                         
 -10   2   3         80.95        105.26        20.46 o                         
  -9   2   3         28.42         48.51        10.81 o                         
  -8   2   3         23.97         31.58        11.29 o                         
  -7   2   3        606.42        603.48        18.67 o                         
  -6   2   3        166.52        173.14        12.48 o                         
  -5   2   3        608.80        587.57        11.94 o                         
  -4   2   3        485.57        464.63        16.84 o                         
  -3   2   3        682.20        622.94        20.12 o                         
  -2   2   3       3089.78       2780.55        73.57 o                         
  -1   2   3       1135.08       1045.38        21.52 o                         
   0   2   3        161.68        138.73        17.11 o                         
   1   2   3       2983.65       2612.98        90.05 o                         
   2   2   3       2423.22       2307.49        35.56 o                         
   3   2   3        557.89        560.16        19.25 o                         
   4   2   3        543.51        521.08        18.13 o                         
   5   2   3         16.92         12.76        11.84 o                         
   6   2   3        446.85        502.78        20.09 o                         
   7   2   3        364.05        452.64        78.42 o                         
   8   2   3        128.90        129.25         9.22 o                         
   9   2   3         57.99         65.19         9.77 o                         
  10   2   3          0.00         21.29        10.91 o                         
  11   2   3         19.48         29.22         9.46 o                         
 -11   3   3          3.25          2.56        12.64 o                         
 -10   3   3         55.99         58.85        30.76 o                         
  -9   3   3          7.27          2.06        12.30 o                         
  -8   3   3          1.26        -17.79        17.79 o                         
  -7   3   3        282.01        276.33        15.97 o                         
  -6   3   3        920.05       1059.44        55.67 o                         
  -5   3   3          3.73          2.49         9.08 o                         
  -4   3   3       2850.79       2783.91        50.26 o                         
  -3   3   3       2574.05       2550.88        79.33 o                         
  -2   3   3        101.36         76.06        11.41 o                         
  -1   3   3        167.35        192.27        11.69 o                         
   0   3   3         57.67         61.28        13.20 o                         
   1   3   3         72.77         99.80        13.17 o                         
   2   3   3       1435.24       1463.04        31.47 o                         
   3   3   3       3565.55       3756.55        34.53 o                         
   4   3   3        653.03        630.99        31.23 o                         
   5   3   3        224.82        275.93        13.17 o                         
   6   3   3        500.67        463.70        15.58 o                         
   7   3   3        130.03        176.29        26.32 o                         
   8   3   3         20.88         30.63         8.67 o                         
   9   3   3         42.58         41.60         7.90 o                         
  10   3   3         13.05         16.61         9.22 o                         
 -11   4   3          1.13         17.99        12.48 o                         
 -10   4   3          0.39         -0.92        12.50 o                         
  -9   4   3         40.05         45.88        12.96 o                         
  -8   4   3         85.10         90.64         9.86 o                         
  -7   4   3         23.82         26.18         9.93 o                         
  -6   4   3         88.68        104.61        13.84 o                         
  -5   4   3          0.01         17.84        13.55 o                         
  -4   4   3        719.68        745.91        33.13 o                         
  -3   4   3        344.21        302.03        13.34 o                         
  -2   4   3        154.93        122.06        12.31 o                         
  -1   4   3        851.78        740.81        46.75 o                         
   0   4   3        185.52        171.54        14.15 o                         
   1   4   3        481.27        366.62        33.55 o                         
   2   4   3        126.37        104.91        13.36 o                         
   3   4   3       1271.01       1259.27        39.16 o                         
   4   4   3        199.85        202.89        13.46 o                         
   5   4   3        142.67        141.38        11.65 o                         
   6   4   3         34.53         24.29        13.95 o                         
   7   4   3         52.63         52.18        16.24 o                         
   8   4   3        137.35        121.36        11.09 o                         
   9   4   3          9.15         -5.99         8.91 o                         
  10   4   3          0.61         -5.51         8.24 o                         
 -10   5   3          0.11          1.93        22.60 o                         
  -9   5   3          0.16          1.80        10.51 o                         
  -8   5   3          0.65          3.84        12.04 o                         
  -7   5   3          6.81         19.16        11.02 o                         
  -6   5   3        149.09        161.74        29.29 o                         
  -5   5   3          5.52         14.72        10.16 o                         
  -4   5   3        543.52        581.77        18.03 o                         
  -3   5   3        110.47        105.69        11.29 o                         
  -2   5   3         29.68         26.85        14.11 o                         
  -1   5   3        377.98        317.45        16.59 o                         
   0   5   3         72.07         71.99        12.34 o                         
   1   5   3        152.81        145.52        16.20 o                         
   2   5   3         60.38         33.78        12.20 o                         
   3   5   3       1052.73       1189.71        67.98 o                         
   4   5   3        189.82        200.24        15.83 o                         
   5   5   3        127.08        163.94        21.45 o                         
   6   5   3         19.48         22.23        13.41 o                         
   7   5   3         83.12         95.18        12.66 o                         
   8   5   3        136.59        127.18        12.86 o                         
   9   5   3          1.78         11.98         8.46 o                         
  10   5   3          0.75          7.13         7.74 o                         
 -10   6   3          0.54         -5.10        13.10 o                         
  -9   6   3         21.71         34.33        12.31 o                         
  -8   6   3        105.26        135.40        10.85 o                         
  -7   6   3          1.58         11.62        10.92 o                         
  -6   6   3         10.37         14.32        11.35 o                         
  -5   6   3         38.24         39.86        13.59 o                         
  -4   6   3         57.75         53.51         9.08 o                         
  -3   6   3       1112.45       1092.65        83.29 o                         
  -2   6   3        229.62        235.83        19.65 o                         
  -1   6   3        248.80        261.13        13.71 o                         
   0   6   3         47.34         57.79        13.51 o                         
   1   6   3          0.05         11.60        17.43 o                         
   2   6   3       1171.52       1228.81        39.93 o                         
   3   6   3        469.37        440.44        21.99 o                         
   4   6   3         35.75         34.87        14.07 o                         
   5   6   3         25.26         20.85        12.03 o                         
   6   6   3          6.24         17.79        11.59 o                         
   7   6   3         86.07        102.69        13.94 o                         
   8   6   3        133.98        148.27        30.06 o                         
   9   6   3          0.00         -2.48         9.27 o                         
  10   6   3          8.34          8.39        10.68 o                         
 -10   7   3          1.65         24.21        12.77 o                         
  -9   7   3         12.39         21.57         9.48 o                         
  -8   7   3         55.73         70.40        11.61 o                         
  -7   7   3         61.87         76.54        11.35 o                         
  -6   7   3         67.20         59.09        10.80 o                         
  -5   7   3          3.21         14.91        10.18 o                         
  -4   7   3        378.76        434.01        46.55 o                         
  -3   7   3        612.47        592.43        24.44 o                         
  -2   7   3        230.53        207.62        16.24 o                         
  -1   7   3        160.93        145.37        10.95 o                         
   0   7   3         13.74          7.81        11.83 o                         
   1   7   3        105.46         97.37        17.27 o                         
   2   7   3        355.48        385.01        16.57 o                         
   3   7   3        973.00       1223.64        30.83 o                         
   4   7   3        106.73        106.82        20.54 o                         
   5   7   3         53.08         63.00        15.43 o                         
   6   7   3         10.17         14.17        11.56 o                         
   7   7   3         75.00         73.77        11.62 o                         
   8   7   3        154.71        144.52        34.43 o                         
   9   7   3          4.16         20.27         9.25 o                         
  -9   8   3         34.93         43.50        11.43 o                         
  -8   8   3        196.72        226.52        37.62 o                         
  -7   8   3         11.22         26.65        11.05 o                         
  -6   8   3          2.80         11.94        10.22 o                         
  -5   8   3         11.67         28.54        12.92 o                         
  -4   8   3        360.26        326.40        44.63 o                         
  -3   8   3        777.99        718.71       118.95 o                         
  -2   8   3        275.06        297.11        22.48 o                         
  -1   8   3         72.96         71.58        10.12 o                         
   0   8   3         34.59         39.15        12.19 o                         
   1   8   3        269.44        261.00        16.26 o                         
   2   8   3        578.38        670.75        29.51 o                         
   3   8   3        812.91        727.69        24.97 o                         
   4   8   3         24.89         36.45        23.62 o                         
   5   8   3         75.11         80.03        15.36 o                         
   6   8   3          5.48          8.69        12.11 o                         
   7   8   3        151.95        178.12        29.16 o                         
   8   8   3        192.42        170.90        43.68 o                         
   9   8   3          0.09          3.90        10.97 o                         
  -9   9   3         44.88         34.72        16.06 o                         
  -8   9   3         96.36         92.85        16.96 o                         
  -7   9   3        216.15        258.24        48.83 o                         
  -6   9   3        213.45        240.84        42.92 o                         
  -5   9   3          3.78          3.61        10.63 o                         
  -4   9   3        742.67        732.37       134.96 o                         
  -3   9   3       2290.00       2387.08       277.51 o                         
  -2   9   3        428.11        472.62        46.23 o                         
  -1   9   3         75.20         77.63        10.01 o                         
   0   9   3         35.44         27.89        11.41 o                         
   1   9   3          7.92         25.25        16.85 o                         
   2   9   3       1383.73       1681.54        34.23 o                         
   3   9   3       1543.07       1600.45        32.75 o                         
   4   9   3         61.25         56.07        23.87 o                         
   5   9   3         60.66         32.99        17.10 o                         
   6   9   3        102.68        117.71        24.08 o                         
   7   9   3         68.19         48.85        13.19 o                         
   8   9   3         37.66         30.16         9.62 o                         
  -8  10   3          8.33         18.65         9.27 o                         
  -7  10   3          0.03         -6.82        10.92 o                         
  -6  10   3         15.50         19.20         8.99 o                         
  -5  10   3         20.50         18.23         8.31 o                         
  -4  10   3         15.23         30.63        10.57 o                         
  -3  10   3        154.11        138.72        13.92 o                         
  -2  10   3          8.39         17.62        11.58 o                         
  -1  10   3        106.87         88.38         9.71 o                         
   0  10   3         13.22         17.37        11.59 o                         
   1  10   3         32.49         19.20        16.74 o                         
   2  10   3        116.85        146.86        24.00 o                         
   3  10   3         15.14         29.47        16.12 o                         
   4  10   3         53.67         72.25        21.78 o                         
   5  10   3          1.74          6.45        15.22 o                         
   6  10   3          5.05          8.36        21.13 o                         
   7  10   3         13.94         17.20        17.96 o                         
   8  10   3          3.24          6.54        12.89 o                         
  -7  11   3        194.99        175.96        27.01 o                         
  -6  11   3         29.16         29.45         9.35 o                         
  -5  11   3         23.62         26.34         8.80 o                         
  -4  11   3        151.03        150.03        34.43 o                         
  -3  11   3        795.60        729.16       155.52 o                         
  -2  11   3        573.07        640.56        66.55 o                         
  -1  11   3          1.42          5.50        10.06 o                         
   0  11   3          2.02          1.57        13.25 o                         
   1  11   3         66.39         69.75        17.14 o                         
   2  11   3        718.83        852.53        30.90 o                         
   3  11   3        432.53        339.69        21.61 o                         
   4  11   3         16.83         33.47        22.51 o                         
   5  11   3          2.97          6.64        16.01 o                         
   6  11   3         35.49         21.39        15.49 o                         
   7  11   3         76.36         66.92        23.50 o                         
  -6  12   3         46.72         38.86        12.25 o                         
  -5  12   3         74.89         65.23        22.71 o                         
  -4  12   3        117.97        130.97        27.14 o                         
  -3  12   3          0.90          3.24         9.96 o                         
  -2  12   3         91.86         93.34        18.87 o                         
  -1  12   3        330.14        375.85        37.58 o                         
   0  12   3         50.84         54.93        12.34 o                         
   1  12   3        324.80        272.00        19.52 o                         
   2  12   3          4.21         -1.34        22.21 o                         
   3  12   3         34.41         53.36        22.23 o                         
   4  12   3        169.32        222.08        26.39 o                         
   5  12   3          0.67          6.98        15.80 o                         
   6  12   3         72.85         35.36        18.42 o                         
  -5  13   3         20.90         17.96        10.11 o                         
  -4  13   3         33.93         30.74        10.02 o                         
  -3  13   3         64.94         44.83        12.07 o                         
  -2  13   3        102.55         99.57        13.80 o                         
  -1  13   3         19.98         12.08        14.94 o                         
   0  13   3          9.34         16.77        12.86 o                         
   1  13   3         62.55         47.38        18.21 o                         
   2  13   3         75.21         83.92        24.00 o                         
   3  13   3         65.73         84.36        23.30 o                         
   4  13   3         30.29         16.87        17.46 o                         
   5  13   3          2.64         16.49        17.43 o                         
  -3  14   3          8.83          0.05        10.16 o                         
  -2  14   3         36.10         30.72        13.45 o                         
  -1  14   3         24.01         10.57        15.62 o                         
   0  14   3          0.13         -2.26        22.86 o                         
   1  14   3         35.15         26.82        23.74 o                         
   2  14   3         25.06          3.14        21.75 o                         
   3  14   3          9.00        -23.68        23.68 o                         
 -11   0   4         24.23         54.72        21.94 o                         
 -10   0   4          7.04         28.34        20.73 o                         
  -9   0   4         29.60         67.19        20.91 o                         
  -8   0   4          6.88         21.50        11.58 o                         
  -7   0   4         65.96         74.78        15.81 o                         
  -6   0   4        269.64        244.15        14.69 o                         
  -5   0   4        504.18        555.74        20.08 o                         
  -4   0   4       1240.75       1121.44        34.63 o                         
  -3   0   4        631.63        590.37        19.02 o                         
  -2   0   4       3167.45       2713.14        97.00 o                         
  -1   0   4        716.82        712.14        19.00 o                         
   0   0   4       3484.36       3397.12       164.74 o                         
   1   0   4       3546.22       3237.99       101.68 o                         
   2   0   4        286.02        266.29        17.66 o                         
   3   0   4       1752.52       1783.01        37.71 o                         
   4   0   4          6.41          2.18        16.41 o                         
   5   0   4        285.04        342.35        26.89 o                         
   6   0   4         46.38         32.63        18.26 o                         
   7   0   4         67.40         60.45        17.25 o                         
   8   0   4          7.42          9.00        10.81 o                         
   9   0   4         21.12          0.28        17.69 o                         
  10   0   4          0.60         15.17        14.77 o                         
 -11   1   4         11.93         26.51        12.25 o                         
 -10   1   4          2.96         -0.27        10.27 o                         
  -9   1   4         39.82         31.70        28.94 o                         
  -8   1   4         53.91         75.41        14.13 o                         
  -7   1   4         23.10         13.10         9.89 o                         
  -6   1   4         93.06        101.63         9.90 o                         
  -5   1   4        122.80        112.24         8.79 o                         
  -4   1   4        272.72        264.31         9.75 o                         
  -3   1   4        263.55        261.47        12.10 o                         
  -2   1   4         12.56         10.83        10.34 o                         
  -1   1   4        110.94        102.33        15.48 o                         
   0   1   4        317.98        291.89        14.31 o                         
   1   1   4          7.27          9.69        13.50 o                         
   2   1   4        382.42        380.34        14.08 o                         
   3   1   4         42.16         41.29        10.89 o                         
   4   1   4        797.61        810.35        17.68 o                         
   5   1   4          3.99         15.33        11.64 o                         
   6   1   4          0.32         17.53        16.15 o                         
   7   1   4         60.50         70.56        11.75 o                         
   8   1   4         10.18          6.58         8.81 o                         
   9   1   4         39.31         30.44         8.58 o                         
  10   1   4          1.11         17.34         8.82 o                         
 -11   2   4          4.61         13.47        11.80 o                         
 -10   2   4         24.89         31.06        11.14 o                         
  -9   2   4         40.21         41.20         9.62 o                         
  -8   2   4          2.53         11.01        10.13 o                         
  -7   2   4         18.10         21.43         9.85 o                         
  -6   2   4         24.41         41.43         9.45 o                         
  -5   2   4       1102.33       1035.60        12.55 o                         
  -4   2   4       1404.60       1293.06        51.51 o                         
  -3   2   4        303.85        295.51        11.90 o                         
  -2   2   4       1905.07       1725.56        29.57 o                         
  -1   2   4         34.16         28.74        11.17 o                         
   0   2   4          5.98          8.13        15.88 o                         
   1   2   4       1690.28       1497.85        80.16 o                         
   2   2   4       1226.31       1103.33        42.60 o                         
   3   2   4        255.44        220.37        14.32 o                         
   4   2   4       1317.95       1453.71        23.13 o                         
   5   2   4        394.92        461.32        32.58 o                         
   6   2   4         27.09         29.82        11.66 o                         
   7   2   4          0.95          3.97        10.11 o                         
   8   2   4          0.25          4.11         8.50 o                         
   9   2   4          4.47         22.38         8.87 o                         
  10   2   4         36.35         29.00         9.39 o                         
 -11   3   4          0.89         -2.94        13.65 o                         
 -10   3   4          0.80         22.36        27.99 o                         
  -9   3   4          8.68         16.01         9.59 o                         
  -8   3   4         12.19          3.92         9.06 o                         
  -7   3   4          7.08         17.18        11.00 o                         
  -6   3   4          0.63          3.46         9.81 o                         
  -5   3   4        173.76        185.16         9.19 o                         
  -4   3   4         40.68         54.50        10.71 o                         
  -3   3   4        101.99        117.72        12.11 o                         
  -2   3   4          0.14          4.34        11.19 o                         
  -1   3   4        421.99        358.22        11.13 o                         
   0   3   4        784.91        712.22        21.39 o                         
   1   3   4          2.23          4.21        11.57 o                         
   2   3   4         34.22         55.64        13.71 o                         
   3   3   4          8.31         -3.43        12.27 o                         
   4   3   4        494.14        529.77        48.65 o                         
   5   3   4        264.76        280.97        13.51 o                         
   6   3   4         26.62         39.69        10.81 o                         
   7   3   4          6.86         26.22        12.76 o                         
   8   3   4          8.09          9.35        10.57 o                         
   9   3   4         41.53         36.87         9.22 o                         
  10   3   4         24.70         31.02         7.89 o                         
 -11   4   4         57.10         71.91        16.24 o                         
 -10   4   4        264.48        281.61       114.84 o                         
  -9   4   4        276.14        318.52        56.30 o                         
  -8   4   4         53.40         60.16        12.60 o                         
  -7   4   4        308.36        389.78        13.87 o                         
  -6   4   4        771.91        844.24        58.12 o                         
  -5   4   4       4538.52       4875.28       252.85 o                         
  -4   4   4       3669.18       3173.08       211.47 o                         
  -3   4   4        259.05        248.34        10.02 o                         
  -2   4   4       4697.83       4330.73       125.98 o                         
  -1   4   4       3060.14       2596.52        80.08 o                         
   0   4   4       2670.80       2328.99        38.39 o                         
   1   4   4       4567.71       3998.71       195.54 o                         
   2   4   4       1177.79       1092.63        49.93 o                         
   3   4   4        920.16        804.91        16.84 o                         
   4   4   4       4285.59       4196.49       237.51 o                         
   5   4   4       1934.68       2163.39        48.21 o                         
   6   4   4        209.44        231.05        16.57 o                         
   7   4   4          9.61         27.06        11.09 o                         
   8   4   4         28.84         33.31        10.55 o                         
   9   4   4         97.50         86.49        12.20 o                         
  10   4   4        109.38         65.25        10.36 o                         
 -10   5   4          0.80         -3.16        14.83 o                         
  -9   5   4         26.44         33.42         9.72 o                         
  -8   5   4         24.47         29.00         8.62 o                         
  -7   5   4         22.99         23.02         8.95 o                         
  -6   5   4         86.50         73.82        13.22 o                         
  -5   5   4          0.10          4.32         9.92 o                         
  -4   5   4        115.53        107.37        12.46 o                         
  -3   5   4        102.20        100.60        11.62 o                         
  -2   5   4         82.12         73.42        11.19 o                         
  -1   5   4        120.98        114.41        11.41 o                         
   0   5   4        134.57        129.37        12.30 o                         
   1   5   4         13.80         11.15        12.85 o                         
   2   5   4        176.77        186.06        17.77 o                         
   3   5   4         35.09         33.44        10.46 o                         
   4   5   4         40.46         41.77        11.97 o                         
   5   5   4         76.77         62.10        14.55 o                         
   6   5   4          0.32         10.58        12.97 o                         
   7   5   4         37.91         50.81        10.85 o                         
   8   5   4         10.00        -12.28        12.77 o                         
   9   5   4          2.40          8.47         8.04 o                         
  10   5   4         12.22          6.35        11.68 o                         
 -10   6   4        295.85        254.29        53.02 o                         
  -9   6   4        311.50        371.98        62.95 o                         
  -8   6   4         47.49         46.84        13.51 o                         
  -7   6   4        682.10        774.83        91.17 o                         
  -6   6   4        597.84        712.13        55.84 o                         
  -5   6   4       1516.21       1742.67       158.03 o                         
  -4   6   4       2419.27       2471.26       176.23 o                         
  -3   6   4          7.08          3.52        10.54 o                         
  -2   6   4       1932.60       1899.98        80.82 o                         
  -1   6   4       3306.10       3326.58        95.85 o                         
   0   6   4       3769.31       3930.84       230.43 o                         
   1   6   4       2325.01       2289.05        24.40 o                         
   2   6   4        169.23        167.29        17.20 o                         
   3   6   4       1018.41        978.32        25.81 o                         
   4   6   4       1915.34       2093.53        78.26 o                         
   5   6   4        770.91        828.10        39.72 o                         
   6   6   4        411.65        506.82        26.26 o                         
   7   6   4        111.73        107.33        20.31 o                         
   8   6   4         85.96         79.53        20.90 o                         
   9   6   4        192.16        133.57        25.37 o                         
 -10   7   4          0.86        -14.43        15.86 o                         
  -9   7   4         13.00         18.98         9.75 o                         
  -8   7   4          6.76         27.90        14.19 o                         
  -7   7   4         30.79         32.95        11.09 o                         
  -6   7   4         11.58         23.50        12.32 o                         
  -5   7   4          0.34         19.81         9.94 o                         
  -4   7   4        311.69        332.15        32.01 o                         
  -3   7   4          0.11         -0.03        11.96 o                         
  -2   7   4        474.65        532.21        38.77 o                         
  -1   7   4          3.88         13.67         9.55 o                         
   0   7   4          4.88         12.31        13.32 o                         
   1   7   4        535.77        573.63        44.00 o                         
   2   7   4         64.11         70.86        16.69 o                         
   3   7   4        449.44        417.38        20.22 o                         
   4   7   4         43.20         66.65        22.87 o                         
   5   7   4          0.62          6.57        13.36 o                         
   6   7   4        131.70        150.57        14.82 o                         
   7   7   4         24.85          9.46        10.99 o                         
   8   7   4         25.47         13.62        11.62 o                         
   9   7   4         26.32         24.86         9.23 o                         
  -9   8   4         15.49         23.36        10.25 o                         
  -8   8   4          1.54          7.76        11.24 o                         
  -7   8   4          1.59         17.89         8.32 o                         
  -6   8   4         31.21         36.51         8.78 o                         
  -5   8   4        493.65        520.23        71.05 o                         
  -4   8   4        415.09        487.21        49.67 o                         
  -3   8   4         88.20         98.00        11.83 o                         
  -2   8   4        392.79        454.84        51.26 o                         
  -1   8   4         85.42         98.66        10.44 o                         
   0   8   4        104.54        126.26        15.32 o                         
   1   8   4        404.54        438.11        48.02 o                         
   2   8   4        235.35        219.35        36.13 o                         
   3   8   4        123.43        131.44        24.57 o                         
   4   8   4        497.01        544.45        28.70 o                         
   5   8   4        159.06        120.39        18.47 o                         
   6   8   4          9.98         11.89        11.88 o                         
   7   8   4          0.03         11.51        10.30 o                         
   8   8   4          3.08         12.32        11.46 o                         
   9   8   4          7.75          9.36         9.68 o                         
  -9   9   4         22.71         19.46         9.27 o                         
  -8   9   4         11.83          3.95        10.99 o                         
  -7   9   4         10.91         12.82         8.34 o                         
  -6   9   4         41.28         59.46        12.87 o                         
  -5   9   4          8.59         11.07        10.76 o                         
  -4   9   4        152.08        212.09        25.42 o                         
  -3   9   4          4.33         12.58        10.08 o                         
  -2   9   4        115.18        119.67        11.11 o                         
  -1   9   4          4.97         12.78        10.64 o                         
   0   9   4          7.93         21.00        14.24 o                         
   1   9   4        212.97        219.58        14.97 o                         
   2   9   4         60.42         75.11        23.45 o                         
   3   9   4        122.99        120.24        18.49 o                         
   4   9   4         38.28         46.59        16.01 o                         
   5   9   4          5.37         -2.95        21.73 o                         
   6   9   4         26.70         29.95        16.41 o                         
   7   9   4         36.00         43.10        17.17 o                         
   8   9   4         11.56          3.09        14.82 o                         
  -8  10   4          3.90         -2.66        13.31 o                         
  -7  10   4          7.58         17.18        10.91 o                         
  -6  10   4         69.40         64.80        13.00 o                         
  -5  10   4         12.11         -1.79        12.18 o                         
  -4  10   4        149.06        120.64        15.28 o                         
  -3  10   4         40.34         49.39        10.92 o                         
  -2  10   4        196.26        190.37        23.70 o                         
  -1  10   4        125.92        130.98        10.13 o                         
   0  10   4        276.93        262.98        15.67 o                         
   1  10   4        149.52        154.26        33.28 o                         
   2  10   4        212.72        218.24        23.57 o                         
   3  10   4         87.54         81.66        22.85 o                         
   4  10   4         40.89         32.69        16.20 o                         
   5  10   4         15.48         22.28        21.88 o                         
   6  10   4          0.41          4.95        21.59 o                         
   7  10   4          0.36          5.78        15.09 o                         
  -7  11   4          0.00          7.38         9.09 o                         
  -6  11   4         24.63         20.12        11.10 o                         
  -5  11   4          0.97          0.35         9.79 o                         
  -4  11   4          3.39         14.66         9.99 o                         
  -3  11   4          7.27          5.91        11.50 o                         
  -2  11   4         18.08         19.84        11.41 o                         
  -1  11   4         41.64         42.72        10.54 o                         
   0  11   4          5.55          8.78        15.31 o                         
   1  11   4          2.90          8.97        10.70 o                         
   2  11   4          6.86          2.87        15.42 o                         
   3  11   4         10.18        -12.07        16.22 o                         
   4  11   4          1.69         50.78        22.27 o                         
   5  11   4         29.55         43.95        14.90 o                         
   6  11   4          1.74         -1.11        21.44 o                         
   7  11   4          7.25         32.46        22.19 o                         
  -6  12   4         13.66          5.64        10.01 o                         
  -5  12   4          1.60          0.29         9.78 o                         
  -4  12   4         39.96         43.36        11.21 o                         
  -3  12   4         19.95         18.30        11.15 o                         
  -2  12   4         51.68         46.76        11.77 o                         
  -1  12   4         23.30         12.85        11.34 o                         
   0  12   4         22.55         26.35        12.71 o                         
   1  12   4        109.05        140.04        23.24 o                         
   2  12   4          0.02         27.11        22.51 o                         
   3  12   4         29.07          6.22        16.37 o                         
   4  12   4          0.89          6.41        22.63 o                         
   5  12   4         22.23         25.21        16.30 o                         
  -5  13   4         24.97         21.38        10.20 o                         
  -4  13   4         15.87         18.08        11.63 o                         
  -3  13   4          2.15          7.46        10.92 o                         
  -2  13   4         30.04         37.46        10.72 o                         
  -1  13   4         78.32         70.49        13.70 o                         
   0  13   4        116.44         96.62        57.66 o                         
   1  13   4         28.52         30.68        22.07 o                         
   2  13   4          2.12        -10.56        21.94 o                         
   3  13   4         15.40         10.50        16.81 o                         
   4  13   4         41.31         50.07        23.70 o                         
  -3  14   4         10.29         14.56        11.52 o                         
  -2  14   4        110.59        113.67        17.75 o                         
  -1  14   4         93.87         62.54        24.06 o                         
   0  14   4        159.10        150.67        26.20 o                         
   1  14   4        146.13        186.64        26.03 o                         
   2  14   4         12.67         36.27        23.26 o                         
 -11   1   5          7.89         32.32        24.81 o                         
 -10   1   5        189.81        171.17        13.05 o                         
  -9   1   5        148.69        164.03        12.11 o                         
  -8   1   5        540.73        545.28        19.77 o                         
  -7   1   5       2378.18       2353.13       129.57 o                         
  -6   1   5        193.10        204.64        11.01 o                         
  -5   1   5       2545.25       2510.36        52.46 o                         
  -4   1   5       1599.20       1569.32        20.85 o                         
  -3   1   5       1423.14       1383.11        28.20 o                         
  -2   1   5      12499.64      12231.12       106.20 o                         
  -1   1   5       6409.29       6223.42        44.99 o                         
   0   1   5       4031.94       3825.36        49.48 o                         
   1   1   5      11786.68      11598.59       250.84 o                         
   2   1   5       2615.91       2535.35        44.35 o                         
   3   1   5       2164.11       2169.47        18.12 o                         
   4   1   5       2128.34       2132.69        48.91 o                         
   5   1   5        102.27        107.56        14.15 o                         
   6   1   5       1730.77       1960.77       103.23 o                         
   7   1   5        643.78        677.11        49.42 o                         
   8   1   5        213.69        260.08        13.02 o                         
   9   1   5        165.76        156.52        12.58 o                         
  10   1   5          0.41          7.84         8.96 o                         
 -11   2   5          0.20         11.70        10.57 o                         
 -10   2   5          2.15         -4.49        11.89 o                         
  -9   2   5        122.75        112.53        10.84 o                         
  -8   2   5        171.43        146.77        10.78 o                         
  -7   2   5          3.02          4.94        10.86 o                         
  -6   2   5         35.87         36.95         9.31 o                         
  -5   2   5         24.24         37.84         9.55 o                         
  -4   2   5        803.17        726.91        18.82 o                         
  -3   2   5        178.20        148.58        11.80 o                         
  -2   2   5          1.27          2.58         9.27 o                         
  -1   2   5        459.12        453.25        12.75 o                         
   0   2   5        262.76        278.76        15.22 o                         
   1   2   5         15.72         21.21        12.06 o                         
   2   2   5          9.50          8.37        10.08 o                         
   3   2   5        584.02        570.14        15.31 o                         
   4   2   5         57.81         55.59        15.36 o                         
   5   2   5        102.68        118.69        17.85 o                         
   6   2   5        110.93        109.59        12.64 o                         
   7   2   5          4.46          9.05        10.68 o                         
   8   2   5         45.49         34.26        14.12 o                         
   9   2   5         30.08         42.24        11.10 o                         
  10   2   5          0.12         10.02         8.25 o                         
 -11   3   5          4.02         10.87        13.05 o                         
 -10   3   5         58.62         76.90        10.21 o                         
  -9   3   5          1.42          5.22         9.17 o                         
  -8   3   5          0.60         20.94        11.33 o                         
  -7   3   5        723.99        794.66        72.34 o                         
  -6   3   5        618.87        652.23        37.34 o                         
  -5   3   5        962.42       1039.32        43.93 o                         
  -4   3   5       1231.56       1310.86        46.57 o                         
  -3   3   5         96.55         94.91         8.35 o                         
  -2   3   5       1009.72        829.89        13.25 o                         
  -1   3   5       2220.93       2029.76        22.68 o                         
   0   3   5       1252.74       1109.21        31.50 o                         
   1   3   5        893.05        737.84        52.32 o                         
   2   3   5        124.50        126.44        11.01 o                         
   3   3   5       1262.60       1282.58        37.08 o                         
   4   3   5       1570.76       1793.18        26.08 o                         
   5   3   5        381.09        392.34        22.87 o                         
   6   3   5        725.39        677.66        14.88 o                         
   7   3   5          2.80         -4.77        11.07 o                         
   8   3   5          7.87          5.57         9.00 o                         
   9   3   5         79.55         53.54        10.52 o                         
  10   3   5         17.03         19.32         9.22 o                         
 -10   4   5          0.03          3.77        10.03 o                         
  -9   4   5         41.18         55.70        10.02 o                         
  -8   4   5         54.20         75.33         9.92 o                         
  -7   4   5          0.00         10.51         9.86 o                         
  -6   4   5          2.84          8.31         7.53 o                         
  -5   4   5          5.44         12.27         9.09 o                         
  -4   4   5        196.04        185.08        10.62 o                         
  -3   4   5        262.76        242.90         9.28 o                         
  -2   4   5          1.73         15.90        10.55 o                         
  -1   4   5         11.26         12.90        10.35 o                         
   0   4   5          8.50          5.04        11.34 o                         
   1   4   5          5.37         15.13        12.73 o                         
   2   4   5        225.26        208.78        13.48 o                         
   3   4   5          5.90         25.09        12.17 o                         
   4   4   5         69.89         81.26        17.12 o                         
   5   4   5          7.89          2.68        11.39 o                         
   6   4   5         14.45         17.90        11.79 o                         
   7   4   5         22.00         17.35         9.48 o                         
   8   4   5          6.91          5.23         9.50 o                         
   9   4   5          8.07          9.25         9.20 o                         
  10   4   5          1.28         -0.10         9.29 o                         
 -10   5   5          2.43         10.20        12.39 o                         
  -9   5   5         10.56         18.07        10.01 o                         
  -8   5   5          0.64          8.53        12.20 o                         
  -7   5   5         82.20         73.71        14.44 o                         
  -6   5   5         10.85         15.04        10.75 o                         
  -5   5   5         46.62         58.31        14.26 o                         
  -4   5   5        279.38        269.84        12.15 o                         
  -3   5   5         72.95         68.13         9.85 o                         
  -2   5   5        332.91        286.98        20.45 o                         
  -1   5   5        164.40        137.19         9.40 o                         
   0   5   5         37.69         37.28        11.39 o                         
   1   5   5         70.60         61.98        10.55 o                         
   2   5   5         69.00         60.90        13.64 o                         
   3   5   5         63.48         44.12        11.09 o                         
   4   5   5         69.25         86.54        12.15 o                         
   5   5   5          3.07          4.61        13.71 o                         
   6   5   5         11.91          9.71        10.90 o                         
   7   5   5         27.21         14.72        12.74 o                         
   8   5   5         12.36          2.48        12.97 o                         
   9   5   5          5.69         19.22        10.94 o                         
 -10   6   5          1.73          8.08         9.78 o                         
  -9   6   5          3.77         23.75        11.88 o                         
  -8   6   5         10.49         25.49        12.27 o                         
  -7   6   5         19.78         24.62         9.23 o                         
  -6   6   5          9.77         19.30        11.08 o                         
  -5   6   5          2.79         20.57         9.20 o                         
  -4   6   5         37.38         35.70        12.55 o                         
  -3   6   5         18.72         25.92        12.90 o                         
  -2   6   5         23.51         18.03        11.84 o                         
  -1   6   5         18.96         14.39         8.74 o                         
   0   6   5         11.94         10.61        10.43 o                         
   1   6   5          5.46          7.58        16.19 o                         
   2   6   5          1.76         24.83        13.68 o                         
   3   6   5         70.48         81.00        12.88 o                         
   4   6   5         11.51         13.92        14.93 o                         
   5   6   5         10.33          2.95        12.36 o                         
   6   6   5          0.85         10.12        12.40 o                         
   7   6   5          4.66         17.94        11.06 o                         
   8   6   5          1.99         -3.71        10.48 o                         
   9   6   5          0.40         14.46        19.10 o                         
  -9   7   5          1.83         16.74        17.36 o                         
  -8   7   5          7.20         15.81         9.71 o                         
  -7   7   5        462.67        522.99        68.07 o                         
  -6   7   5          0.40          6.53        14.04 o                         
  -5   7   5        566.69        630.57        79.19 o                         
  -4   7   5          4.52          7.10        11.47 o                         
  -3   7   5         51.62         40.79        10.77 o                         
  -2   7   5       1132.76       1037.58        96.20 o                         
  -1   7   5        975.06       1004.45        27.61 o                         
   0   7   5        571.57        567.04        54.20 o                         
   1   7   5        909.72        919.56        21.20 o                         
   2   7   5         14.36         10.88        16.13 o                         
   3   7   5          6.27         10.79        23.08 o                         
   4   7   5        444.63        471.60        26.41 o                         
   5   7   5          0.76          7.07        11.59 o                         
   6   7   5        231.58        234.17        18.61 o                         
   7   7   5          6.66          9.66        10.35 o                         
   8   7   5          0.34          8.19        11.76 o                         
   9   7   5         27.29         21.36        12.83 o                         
  -9   8   5          9.82          3.21        11.46 o                         
  -8   8   5         19.21         28.66        10.66 o                         
  -7   8   5         44.82         44.70         8.84 o                         
  -6   8   5         20.64         21.74         8.87 o                         
  -5   8   5         28.77         40.50        14.72 o                         
  -4   8   5         61.41         76.59        13.53 o                         
  -3   8   5         19.60         12.60        12.75 o                         
  -2   8   5        129.84        127.61        13.02 o                         
  -1   8   5         59.07         57.95        12.43 o                         
   0   8   5         72.42         79.44        13.14 o                         
   1   8   5         24.70         18.58        14.10 o                         
   2   8   5          0.28         -5.28        12.64 o                         
   3   8   5         37.01         40.39        17.25 o                         
   4   8   5         18.58         23.22        21.84 o                         
   5   8   5          9.32          5.45        14.42 o                         
   6   8   5          1.56         24.75        16.05 o                         
   7   8   5          4.15         -0.25        11.33 o                         
   8   8   5          0.57         15.41        13.35 o                         
  -8   9   5         67.67         63.14        11.46 o                         
  -7   9   5        513.52        589.02       131.35 o                         
  -6   9   5        244.81        231.87        49.10 o                         
  -5   9   5        542.69        621.60        81.31 o                         
  -4   9   5       1026.25       1185.79       213.04 o                         
  -3   9   5        263.53        294.57        53.30 o                         
  -2   9   5       1163.59       1384.90        97.07 o                         
  -1   9   5        774.23        861.84        51.61 o                         
   0   9   5        606.88        672.24        29.82 o                         
   1   9   5        957.03       1019.08        63.74 o                         
   2   9   5        353.78        324.14        69.81 o                         
   3   9   5       1168.17       1486.79        33.74 o                         
   4   9   5        499.21        493.04        21.59 o                         
   5   9   5        158.35        175.46        24.49 o                         
   6   9   5        429.64        328.13        22.21 o                         
   7   9   5         91.45         60.07        16.83 o                         
   8   9   5         39.17         33.00        13.26 o                         
  -8  10   5          0.38        -10.90        10.90 o                         
  -7  10   5          2.93          1.16         9.96 o                         
  -6  10   5         15.99         26.47         9.66 o                         
  -5  10   5         33.20         39.25        12.34 o                         
  -4  10   5         16.58         15.65        10.76 o                         
  -3  10   5        104.84        107.06        12.83 o                         
  -2  10   5         22.20         19.25        11.39 o                         
  -1  10   5        119.30        139.12        10.26 o                         
   0  10   5        161.39        190.49        29.90 o                         
   1  10   5         12.88         12.65        12.33 o                         
   2  10   5        177.31        157.03        26.04 o                         
   3  10   5         30.39         39.06        21.59 o                         
   4  10   5         76.95         64.49        16.64 o                         
   5  10   5         45.34         46.53        22.99 o                         
   6  10   5         10.04          6.58        15.67 o                         
   7  10   5         10.33        -11.15        15.47 o                         
  -7  11   5        231.35        220.90        78.18 o                         
  -6  11   5         13.25         14.29         8.21 o                         
  -5  11   5        161.49        162.55        32.06 o                         
  -4  11   5        220.00        215.49        31.35 o                         
  -3  11   5        360.51        403.65        40.42 o                         
  -2  11   5        933.98       1081.22       135.82 o                         
  -1  11   5        274.54        292.97        16.68 o                         
   0  11   5        225.71        261.47        88.60 o                         
   1  11   5        633.55        547.28        68.08 o                         
   2  11   5        461.48        547.06        27.27 o                         
   3  11   5        375.80        276.28        21.22 o                         
   4  11   5        130.57        143.06        24.48 o                         
   5  11   5         10.24         17.02        16.32 o                         
   6  11   5        166.86        213.08        24.15 o                         
  -6  12   5          0.05         -4.69         8.89 o                         
  -5  12   5          3.16         19.68         9.75 o                         
  -4  12   5         25.53         21.77        10.04 o                         
  -3  12   5         67.06         72.37        20.59 o                         
  -2  12   5          0.03          5.90        11.24 o                         
  -1  12   5          6.74          4.41        11.11 o                         
   0  12   5         15.57         18.26        10.46 o                         
   1  12   5          0.68         14.25        22.04 o                         
   2  12   5         71.73         47.30        16.06 o                         
   3  12   5          0.53         -6.33        23.89 o                         
   4  12   5         22.71         50.36        22.26 o                         
   5  12   5          2.82         13.20        14.96 o                         
  -4  13   5          0.65          6.06         9.91 o                         
  -3  13   5          8.75         15.90        11.09 o                         
  -2  13   5        172.18        136.44        26.24 o                         
  -1  13   5         78.43         86.18        25.41 o                         
   0  13   5         41.66         45.88        11.28 o                         
   1  13   5        120.46        102.47        17.61 o                         
   2  13   5          8.23        -21.29        23.57 o                         
   3  13   5          9.04         19.41        22.76 o                         
   4  13   5         59.24         45.33        18.17 o                         
  -2  14   5          0.30          7.46        10.71 o                         
  -1  14   5          1.88         -7.65        13.83 o                         
   0  14   5          3.45         12.22        15.48 o                         
   1  14   5          4.85         22.62        13.36 o                         
 -11   0   6         17.14         56.50        22.34 o                         
 -10   0   6        287.27        258.30        20.38 o                         
  -9   0   6        393.55        378.91        18.98 o                         
  -8   0   6        357.17        312.12        13.64 o                         
  -7   0   6        681.74        583.85        18.44 o                         
  -6   0   6        196.35        158.04        38.35 o                         
  -5   0   6         56.58         18.81        14.07 o                         
  -4   0   6       1899.40       1726.60        23.22 o                         
  -3   0   6        623.95        732.72        16.24 o                         
  -2   0   6       1112.22       1054.14        19.37 o                         
  -1   0   6        124.03        158.15        14.68 o                         
   0   0   6        547.08        634.23        19.10 o                         
   1   0   6       1759.68       1542.19        23.87 o                         
   2   0   6        728.09        880.03        22.54 o                         
   3   0   6       1033.80       1511.52       409.04 o                         
   4   0   6        398.64        444.80        23.16 o                         
   5   0   6        257.10        268.44        21.46 o                         
   6   0   6        452.61        324.26        25.32 o                         
   7   0   6        202.13        155.71        21.13 o                         
   8   0   6        135.23        100.93        20.65 o                         
   9   0   6         42.08         31.48        17.49 o                         
  10   0   6         35.15         48.62        23.91 o                         
 -11   1   6         12.47         13.48        12.02 o                         
 -10   1   6         45.41         59.06        16.39 o                         
  -9   1   6         20.47         23.01         9.41 o                         
  -8   1   6         22.91         24.01        12.35 o                         
  -7   1   6        100.07        110.33        10.70 o                         
  -6   1   6         95.35         88.58         9.66 o                         
  -5   1   6        267.20        262.76        10.48 o                         
  -4   1   6        379.51        351.43        11.04 o                         
  -3   1   6         35.31         41.97         9.89 o                         
  -2   1   6       1252.47       1236.30        18.04 o                         
  -1   1   6         53.74         41.50        10.17 o                         
   0   1   6         54.84         37.47         9.36 o                         
   1   1   6       1057.37       1016.07        32.88 o                         
   2   1   6          7.43         12.07        11.11 o                         
   3   1   6        285.56        331.38        44.32 o                         
   4   1   6         34.08        129.54        78.22 o                         
   5   1   6        104.86        106.15        19.60 o                         
   6   1   6         77.44         86.02        14.75 o                         
   7   1   6          0.90          5.18        10.81 o                         
   8   1   6          5.15         10.62         9.75 o                         
   9   1   6         11.14         11.27         9.51 o                         
  10   1   6          9.16         -3.38         8.71 o                         
 -11   2   6          5.59         23.33        15.31 o                         
 -10   2   6        199.14        172.04        12.57 o                         
  -9   2   6        311.86        316.52        40.50 o                         
  -8   2   6        296.89        261.85        32.99 o                         
  -7   2   6        347.78        386.35        61.99 o                         
  -6   2   6         28.53         30.29         8.73 o                         
  -5   2   6        798.63        802.70        24.05 o                         
  -4   2   6       1577.74       1361.42        47.04 o                         
  -3   2   6        228.08        205.37         8.44 o                         
  -2   2   6        921.31        836.67        13.08 o                         
  -1   2   6        262.31        272.72        10.30 o                         
   0   2   6        642.80        653.71        21.11 o                         
   1   2   6       1425.74       1294.92        15.95 o                         
   2   2   6        128.35        151.17        39.43 o                         
   3   2   6       1165.39       1052.11        31.67 o                         
   4   2   6        356.81        536.80       199.57 o                         
   5   2   6         12.10         17.95        13.51 o                         
   6   2   6        334.47        309.11        30.64 o                         
   7   2   6        148.74        125.98        17.56 o                         
   8   2   6        171.36        175.49        14.85 o                         
   9   2   6         55.97         26.85        10.16 o                         
  10   2   6          4.52          2.36         9.77 o                         
 -10   3   6         77.92         71.11        27.41 o                         
  -9   3   6         31.09         32.85         9.99 o                         
  -8   3   6          9.56         21.96         8.00 o                         
  -7   3   6        193.68        193.60        23.78 o                         
  -6   3   6        480.36        400.44        20.56 o                         
  -5   3   6        557.17        497.67        28.06 o                         
  -4   3   6        337.22        307.61        17.25 o                         
  -3   3   6          2.76         13.87         8.80 o                         
  -2   3   6        998.26        908.00        31.32 o                         
  -1   3   6       1068.52        995.53        37.13 o                         
   0   3   6       1066.70        992.52        26.15 o                         
   1   3   6        726.74        830.93        68.47 o                         
   2   3   6         75.24         81.77        10.73 o                         
   3   3   6        236.89        228.70        11.75 o                         
   4   3   6        216.21        201.43        13.98 o                         
   5   3   6        360.14        320.63        18.36 o                         
   6   3   6         92.00         53.01        20.25 o                         
   7   3   6         10.65         24.46        10.69 o                         
   8   3   6          7.36         35.46        12.54 o                         
   9   3   6         10.07          9.40        10.21 o                         
  10   3   6         23.99         28.19         9.85 o                         
 -10   4   6        257.32        268.82        60.11 o                         
  -9   4   6        334.78        345.21        52.30 o                         
  -8   4   6        310.77        329.70        42.12 o                         
  -7   4   6        689.93        648.02        58.87 o                         
  -6   4   6          0.90         -2.78         8.17 o                         
  -5   4   6        904.52        856.11        76.65 o                         
  -4   4   6       3879.62       3423.09       182.19 o                         
  -3   4   6        180.83        169.24        10.03 o                         
  -2   4   6       4874.14       6115.06       527.11 o                         
  -1   4   6        528.77        639.95        51.55 o                         
   0   4   6        940.56       1021.45        29.66 o                         
   1   4   6       5634.54       6114.75       176.27 o                         
   2   4   6         50.43         44.53        11.18 o                         
   3   4   6       3970.07       3728.08        53.15 o                         
   4   4   6        906.89       1244.86       246.15 o                         
   5   4   6         52.97         72.10        14.54 o                         
   6   4   6        774.08        650.47        39.20 o                         
   7   4   6        185.73        166.39        24.21 o                         
   8   4   6        316.38        317.17        51.72 o                         
   9   4   6        216.31        219.71        43.29 o                         
 -10   5   6          0.15         19.10        12.28 o                         
  -9   5   6          0.02         15.21        10.90 o                         
  -8   5   6          0.96         19.93         9.43 o                         
  -7   5   6          0.01          3.97        12.36 o                         
  -6   5   6          2.14          5.39        20.73 o                         
  -5   5   6          6.71         14.94         7.53 o                         
  -4   5   6          0.56         10.46         8.63 o                         
  -3   5   6          3.03          0.29         9.41 o                         
  -2   5   6          0.57         -1.46         9.69 o                         
  -1   5   6          0.65          4.66         9.01 o                         
   0   5   6         25.67         33.17        11.00 o                         
   1   5   6          7.00         23.65        10.66 o                         
   2   5   6          5.72          6.93         9.18 o                         
   3   5   6          0.33         -0.12        12.67 o                         
   4   5   6          0.84         14.13        14.95 o                         
   5   5   6          1.16         -6.69        11.61 o                         
   6   5   6          0.76          7.73        11.87 o                         
   7   5   6          0.01          4.15        12.41 o                         
   8   5   6          2.75          5.90        12.11 o                         
   9   5   6          0.12         -5.90        11.23 o                         
 -10   6   6        229.02        264.69        45.61 o                         
  -9   6   6        253.71        260.87        62.09 o                         
  -8   6   6        112.90        129.47        21.73 o                         
  -7   6   6       1006.71       1065.79       106.46 o                         
  -6   6   6         27.80         64.83        21.46 o                         
  -5   6   6         21.45         19.16         8.48 o                         
  -4   6   6       2759.89       2944.70       252.39 o                         
  -3   6   6         96.26         77.44        12.68 o                         
  -2   6   6       3360.74       3248.91       163.52 o                         
  -1   6   6        699.73        952.63       123.79 o                         
   0   6   6       1151.69       1258.22       111.44 o                         
   1   6   6       3925.91       3791.08       251.65 o                         
   2   6   6        177.81        182.90        17.44 o                         
   3   6   6       2615.21       3024.61       418.36 o                         
   4   6   6         36.30         39.41        13.15 o                         
   5   6   6        124.94        111.86        14.16 o                         
   6   6   6       1065.39        894.07       119.82 o                         
   7   6   6         75.15         42.09        11.89 o                         
   8   6   6        236.89        171.26        49.13 o                         
   9   6   6        188.67        158.60        21.42 o                         
  -9   7   6         14.57         13.21        12.16 o                         
  -8   7   6          2.85          5.66        11.55 o                         
  -7   7   6        133.97        144.31        10.25 o                         
  -6   7   6        333.99        359.35        34.65 o                         
  -5   7   6        168.83        230.73        48.94 o                         
  -4   7   6         37.25         39.87         9.32 o                         
  -3   7   6          3.43         14.80        11.67 o                         
  -2   7   6        203.46        206.31        16.16 o                         
  -1   7   6        772.12        804.64        38.93 o                         
   0   7   6        403.03        515.12        93.98 o                         
   1   7   6         32.20         78.81        33.86 o                         
   2   7   6          0.28          5.08        11.25 o                         
   3   7   6         20.19         21.88        11.52 o                         
   4   7   6        263.54        283.46        26.86 o                         
   5   7   6        216.93        231.95        15.71 o                         
   6   7   6          2.80         -0.22        14.22 o                         
   7   7   6          3.69          1.74        11.01 o                         
   8   7   6          0.07          5.17        11.73 o                         
  -9   8   6         66.12         72.08        23.60 o                         
  -8   8   6         26.99         28.83         8.23 o                         
  -7   8   6         83.24         82.82         8.34 o                         
  -6   8   6         19.15         28.59        11.13 o                         
  -5   8   6        163.35        173.28        35.91 o                         
  -4   8   6        398.61        524.23        74.47 o                         
  -3   8   6          0.27          5.08        10.22 o                         
  -2   8   6        314.00        469.55        82.72 o                         
  -1   8   6        139.65        283.92        35.78 o                         
   0   8   6        284.44        331.29        49.95 o                         
   1   8   6        520.98        633.27       101.17 o                         
   2   8   6          0.04          1.92        16.84 o                         
   3   8   6        242.60        265.68        62.51 o                         
   4   8   6         59.83        110.98        20.83 o                         
   5   8   6         27.88         42.57        16.10 o                         
   6   8   6         99.05         89.34        18.88 o                         
   7   8   6         14.65         -4.67        14.54 o                         
   8   8   6         30.99         14.49        12.48 o                         
  -8   9   6          1.77         22.30        11.02 o                         
  -7   9   6         57.14         62.87        10.35 o                         
  -6   9   6         75.24        109.71        12.89 o                         
  -5   9   6         39.23         51.55        24.62 o                         
  -4   9   6         56.59         76.00        13.69 o                         
  -3   9   6          0.12         21.57        11.12 o                         
  -2   9   6        189.75        179.93        11.33 o                         
  -1   9   6        154.98        167.09        17.06 o                         
   0   9   6         64.85        116.75        50.16 o                         
   1   9   6         56.79        167.49        25.42 o                         
   2   9   6          0.10         17.01        13.18 o                         
   3   9   6         63.41         85.24        22.57 o                         
   4   9   6         74.14         83.75        22.76 o                         
   5   9   6         33.21          1.17        16.95 o                         
   6   9   6          2.04        -21.50        21.50 o                         
   7   9   6          0.00         32.82        21.81 o                         
  -7  10   6         22.07         24.89        11.61 o                         
  -6  10   6         30.93         38.18         9.32 o                         
  -5  10   6        110.73        126.96        26.94 o                         
  -4  10   6        178.90        206.20        15.62 o                         
  -3  10   6         26.58         31.53        12.88 o                         
  -2  10   6         43.69         77.95        19.36 o                         
  -1  10   6          1.14          9.90         9.39 o                         
   0  10   6         11.64         11.18        12.82 o                         
   1  10   6        104.71        115.23        13.62 o                         
   2  10   6         36.93         34.64        11.06 o                         
   3  10   6         95.93        201.75        24.88 o                         
   4  10   6         16.57         77.58        24.06 o                         
   5  10   6         44.96         47.72        16.54 o                         
   6  10   6         18.07         11.65        21.96 o                         
   7  10   6         34.56          3.08        22.86 o                         
  -7  11   6          4.20          6.81        11.79 o                         
  -6  11   6          0.32          5.64        13.00 o                         
  -5  11   6         41.42         56.01        22.07 o                         
  -4  11   6         46.51         51.98        18.07 o                         
  -3  11   6          8.36          7.19         9.68 o                         
  -2  11   6         28.81         26.77         9.24 o                         
  -1  11   6          4.29         11.52        11.21 o                         
   0  11   6         18.68         32.13         9.96 o                         
   1  11   6         45.73         36.55        20.88 o                         
   2  11   6          4.48         14.88        11.12 o                         
   3  11   6         18.00          3.10        14.86 o                         
   4  11   6          9.20         13.31        23.41 o                         
   5  11   6          0.50         26.11        15.70 o                         
   6  11   6         10.92          4.86        22.76 o                         
  -5  12   6          1.87          3.98         9.50 o                         
  -4  12   6        122.19         97.97        20.39 o                         
  -3  12   6          8.08          0.99        11.33 o                         
  -2  12   6         88.58        131.15        29.44 o                         
  -1  12   6         53.10         70.72        19.56 o                         
   0  12   6         80.79         74.89        11.42 o                         
   1  12   6        108.52        100.73        14.95 o                         
   2  12   6         18.15         31.69        16.85 o                         
   3  12   6         95.32        128.13        18.24 o                         
   4  12   6          1.03        -14.99        16.13 o                         
   5  12   6          0.17         -0.86        22.66 o                         
  -4  13   6         37.66         51.50        17.23 o                         
  -3  13   6          1.44          3.62         9.90 o                         
  -2  13   6         59.75         62.75        22.95 o                         
  -1  13   6         29.49         47.05        16.63 o                         
   0  13   6         50.67         65.67        13.79 o                         
   1  13   6         79.35        139.77        24.73 o                         
   2  13   6          2.28         12.89        23.45 o                         
   3  13   6         38.15         74.08        23.18 o                         
 -10   1   7        102.25         97.05        10.43 o                         
  -9   1   7         55.10         61.80         8.86 o                         
  -8   1   7        124.45        122.24        10.71 o                         
  -7   1   7       1229.52       1417.11        63.35 o                         
  -6   1   7        101.05        106.23         8.90 o                         
  -5   1   7       2632.13       2726.50        73.14 o                         
  -4   1   7        323.09        317.37        31.79 o                         
  -3   1   7        305.69        313.29        14.50 o                         
  -2   1   7       8526.17       9133.26        60.51 o                         
  -1   1   7       6743.75       6794.67       202.59 o                         
   0   1   7       6967.50       6677.78       200.30 o                         
   1   1   7       8232.68       8649.25       170.98 o                         
   2   1   7        324.60        335.10        12.49 o                         
   3   1   7        351.79        350.02        14.60 o                         
   4   1   7       2668.86       2476.14       375.10 o                         
   5   1   7        110.88        121.62        15.28 o                         
   6   1   7       1233.12       1363.42        25.32 o                         
   7   1   7        121.05        120.89        26.01 o                         
   8   1   7         61.06         70.30        18.29 o                         
   9   1   7        108.16         82.84        12.12 o                         
 -10   2   7        106.52        120.12        21.89 o                         
  -9   2   7         40.73         36.04         9.01 o                         
  -8   2   7        267.94        302.63        23.83 o                         
  -7   2   7       1028.24       1091.97        53.20 o                         
  -6   2   7         79.79        110.72        11.50 o                         
  -5   2   7        885.33        858.13        37.13 o                         
  -4   2   7        742.29        743.82        24.23 o                         
  -3   2   7       1193.89       1201.71        17.78 o                         
  -2   2   7       2797.75       2880.56        47.70 o                         
  -1   2   7       1128.95       1067.87        75.32 o                         
   0   2   7       1186.06       1280.86        16.74 o                         
   1   2   7       2827.58       2884.40        43.65 o                         
   2   2   7       1178.80       1133.04        51.29 o                         
   3   2   7        739.88        688.67        51.00 o                         
   4   2   7        844.37        779.15        28.64 o                         
   5   2   7         86.25         70.34        14.48 o                         
   6   2   7       1009.46       1045.20        24.22 o                         
   7   2   7        260.99        243.23        49.85 o                         
   8   2   7         41.47         47.83        13.14 o                         
   9   2   7         99.22         81.27        14.23 o                         
 -10   3   7        125.31        159.52        22.26 o                         
  -9   3   7         27.55         44.98        17.52 o                         
  -8   3   7         78.39         93.00        10.84 o                         
  -7   3   7       1267.64       1400.39        97.36 o                         
  -6   3   7        429.71        477.77        24.73 o                         
  -5   3   7       2143.18       2328.59       137.49 o                         
  -4   3   7       1779.45       1885.81        61.32 o                         
  -3   3   7         46.10         44.57         9.56 o                         
  -2   3   7       3754.73       3638.97       124.19 o                         
  -1   3   7       4389.38       4410.59       327.58 o                         
   0   3   7       4516.78       4452.96       120.08 o                         
   1   3   7       3535.04       3511.91       180.78 o                         
   2   3   7         49.07         40.79        10.17 o                         
   3   3   7       1866.28       1827.20       104.17 o                         
   4   3   7       2077.16       2132.98       102.59 o                         
   5   3   7        446.98        437.56        34.85 o                         
   6   3   7       1201.06       1154.21        23.05 o                         
   7   3   7         71.83         59.47        13.48 o                         
   8   3   7         29.52         12.38        11.36 o                         
   9   3   7        121.99         96.77        20.91 o                         
 -10   4   7         13.75         -8.92        10.78 o                         
  -9   4   7         76.27         82.20        15.25 o                         
  -8   4   7        152.68        196.95        19.36 o                         
  -7   4   7        112.58        128.27        10.27 o                         
  -6   4   7          5.52          6.13        10.06 o                         
  -5   4   7         37.52         34.26         7.96 o                         
  -4   4   7        503.51        518.31        15.53 o                         
  -3   4   7       1182.88       1064.74        65.64 o                         
  -2   4   7        409.47        429.05        13.73 o                         
  -1   4   7         27.09         36.32         8.48 o                         
   0   4   7         29.58         33.42        12.45 o                         
   1   4   7        433.81        441.33        12.54 o                         
   2   4   7       1190.96       1240.86        21.76 o                         
   3   4   7        471.77        439.93        36.68 o                         
   4   4   7         33.73         52.37        13.81 o                         
   5   4   7          5.13         10.06        16.49 o                         
   6   4   7        115.19        122.46        14.67 o                         
   7   4   7        156.48        145.43        17.32 o                         
   8   4   7         73.40         61.94        13.25 o                         
   9   4   7         12.41         -9.51        10.02 o                         
 -10   5   7        146.34        141.03        38.91 o                         
  -9   5   7         29.38         43.14        10.01 o                         
  -8   5   7        305.57        308.80        29.29 o                         
  -7   5   7       1322.05       1597.96       106.46 o                         
  -6   5   7         56.45         68.97         9.10 o                         
  -5   5   7       1384.06       1459.07        69.09 o                         
  -4   5   7         28.21         57.69        10.85 o                         
  -3   5   7        336.50        349.04        18.42 o                         
  -2   5   7       5205.24       5566.13       197.77 o                         
  -1   5   7       2067.76       2012.39       165.64 o                         
   0   5   7       2135.90       2113.00        70.56 o                         
   1   5   7       5032.63       5018.14       274.01 o                         
   2   5   7        308.24        315.84        14.28 o                         
   3   5   7         31.19         34.27        10.88 o                         
   4   5   7       1356.85       1288.66        53.60 o                         
   5   5   7         50.70         37.50        16.28 o                         
   6   5   7       1258.25       1077.44        23.14 o                         
   7   5   7        278.35        233.96        22.53 o                         
   8   5   7         28.13         25.82        11.00 o                         
   9   5   7        140.12         96.81        13.13 o                         
  -9   6   7         43.90         47.61        10.06 o                         
  -8   6   7         81.39         96.82        13.31 o                         
  -7   6   7         34.98         46.81         9.16 o                         
  -6   6   7         10.13          6.90        11.16 o                         
  -5   6   7         12.77         16.85         9.75 o                         
  -4   6   7        219.69        252.44        14.21 o                         
  -3   6   7        508.47        562.43        33.07 o                         
  -2   6   7        216.19        199.75        16.63 o                         
  -1   6   7         20.33         36.04        10.28 o                         
   0   6   7         22.48         30.37        10.04 o                         
   1   6   7        218.24        207.26        13.24 o                         
   2   6   7        498.52        524.27        35.97 o                         
   3   6   7        219.18        210.87        12.31 o                         
   4   6   7         12.31         15.90        10.78 o                         
   5   6   7         11.07         15.64        14.46 o                         
   6   6   7         34.55         40.00        11.59 o                         
   7   6   7         78.54         62.15        12.06 o                         
   8   6   7         44.11         27.28        11.38 o                         
  -9   7   7         14.00         24.86        12.81 o                         
  -8   7   7        141.71        135.12        14.39 o                         
  -7   7   7        921.67       1145.42       103.53 o                         
  -6   7   7         41.67         49.01        15.18 o                         
  -5   7   7       1134.84       1329.81       167.68 o                         
  -4   7   7         18.66         18.79        11.46 o                         
  -3   7   7        108.92        123.09        10.05 o                         
  -2   7   7       3139.45       2999.18       252.74 o                         
  -1   7   7       1253.85       1375.71       100.73 o                         
   0   7   7       1304.38       1338.29        60.20 o                         
   1   7   7       3065.04       3090.39       261.54 o                         
   2   7   7         98.05        107.24        12.30 o                         
   3   7   7         19.95         37.57        11.92 o                         
   4   7   7       1132.98       1353.17       142.23 o                         
   5   7   7         37.93         27.96        12.20 o                         
   6   7   7        903.66        891.52        37.53 o                         
   7   7   7        129.84         62.54        16.37 o                         
   8   7   7         13.82         12.41        11.00 o                         
  -8   8   7        153.04        175.35        23.07 o                         
  -7   8   7        166.06        213.00        34.06 o                         
  -6   8   7         17.91         21.81         9.44 o                         
  -5   8   7         97.44        130.54        19.13 o                         
  -4   8   7        371.21        391.28        23.48 o                         
  -3   8   7        741.01        873.84       117.11 o                         
  -2   8   7        686.63        838.90        36.83 o                         
  -1   8   7        138.92        164.84        17.34 o                         
   0   8   7        150.20        151.86        13.20 o                         
   1   8   7        683.03        774.49       133.07 o                         
   2   8   7        728.89        848.73        35.13 o                         
   3   8   7        370.42        346.29        15.28 o                         
   4   8   7         93.79         93.43        16.30 o                         
   5   8   7         19.94         27.22        21.50 o                         
   6   8   7        166.46         69.55        18.01 o                         
   7   8   7        148.76        103.20        15.06 o                         
  -8   9   7         15.84         24.70         9.97 o                         
  -7   9   7        235.93        289.56        62.65 o                         
  -6   9   7        167.81        154.47        17.59 o                         
  -5   9   7        448.62        566.06       100.47 o                         
  -4   9   7        419.99        467.72        56.57 o                         
  -3   9   7         10.64          5.06         9.45 o                         
  -2   9   7        860.85       1048.63        81.45 o                         
  -1   9   7        920.15        995.26       132.03 o                         
   0   9   7        953.71       1125.17       117.47 o                         
   1   9   7        830.93        987.20        34.86 o                         
   2   9   7         10.96          9.38        11.93 o                         
   3   9   7        444.27        457.23        34.24 o                         
   4   9   7        445.56        538.99        28.20 o                         
   5   9   7        177.31        122.96        23.75 o                         
   6   9   7        235.92        161.11        25.87 o                         
   7   9   7         15.78          0.80        15.25 o                         
  -7  10   7          0.10          0.90        13.98 o                         
  -6  10   7          3.09          9.47        10.46 o                         
  -5  10   7         11.14         12.11        16.66 o                         
  -4  10   7          9.26         17.59        11.08 o                         
  -3  10   7         60.75         63.71        11.83 o                         
  -2  10   7          6.26         24.40        10.30 o                         
  -1  10   7         18.83         22.23         9.38 o                         
   0  10   7         18.07          7.43        12.59 o                         
   1  10   7          6.42          8.74        15.49 o                         
   2  10   7         58.04         60.91        16.12 o                         
   3  10   7          9.96         22.55        22.55 o                         
   4  10   7         10.22          5.76        22.74 o                         
   5  10   7          2.94         -7.59        15.25 o                         
   6  10   7          0.09        -21.06        21.06 o                         
  -6  11   7          3.67          4.14         9.93 o                         
  -5  11   7        164.96        217.41        49.15 o                         
  -4  11   7         44.61         57.20        17.06 o                         
  -3  11   7          2.77         13.60        12.42 o                         
  -2  11   7        627.66        548.00        33.27 o                         
  -1  11   7        509.68        609.68        90.27 o                         
   0  11   7        518.37        537.99        57.44 o                         
   1  11   7        611.58        679.98        44.09 o                         
   2  11   7          2.89         24.57        12.88 o                         
   3  11   7         49.27         44.09        20.71 o                         
   4  11   7        168.85        134.21        24.46 o                         
   5  11   7          4.08          4.04        14.90 o                         
  -5  12   7        136.14        141.75        20.62 o                         
  -4  12   7         89.98        111.70        27.63 o                         
  -3  12   7         30.60         31.21        11.93 o                         
  -2  12   7        244.98        278.59        51.06 o                         
  -1  12   7        132.47        124.79        15.07 o                         
   0  12   7        138.29        126.42        12.25 o                         
   1  12   7        251.04        235.34        32.45 o                         
   2  12   7         31.28         55.62        22.55 o                         
   3  12   7         86.22         95.63        24.10 o                         
   4  12   7        128.65         62.87        23.73 o                         
  -3  13   7         16.38         10.06         9.84 o                         
  -2  13   7        329.75        327.73        54.37 o                         
  -1  13   7        152.85        133.63        26.84 o                         
   0  13   7        154.24        147.40        21.28 o                         
   1  13   7        318.46        245.07        14.66 o                         
   2  13   7         15.51         12.28        22.46 o                         
 -10   0   8        445.63        304.81        64.71 o                         
  -9   0   8        255.56        191.11        79.05 o                         
  -8   0   8        362.07        357.33        29.17 o                         
  -7   0   8       1227.26       1208.62        81.97 o                         
  -6   0   8        396.08        426.95        55.13 o                         
  -5   0   8       1453.33       1513.96        63.26 o                         
  -4   0   8       2824.35       2700.70        31.44 o                         
  -3   0   8        179.33        156.94        13.04 o                         
  -2   0   8       4058.37       3724.64        26.27 o                         
  -1   0   8       2030.14       2228.06        59.92 o                         
   0   0   8       3438.09       3574.16       102.32 o                         
   1   0   8       2904.16       2680.82        49.52 o                         
   2   0   8        553.98        631.90        17.95 o                         
   3   0   8       2083.70       2097.49       129.86 o                         
   4   0   8        148.16        142.73        32.63 o                         
   5   0   8        398.23        421.93        27.06 o                         
   6   0   8        933.57        906.55        27.36 o                         
   7   0   8          9.27         -7.21        21.19 o                         
   8   0   8        294.29        230.45        21.68 o                         
   9   0   8        110.14         60.91        19.50 o                         
 -10   1   8         27.42         17.81         8.34 o                         
  -9   1   8          4.65          7.71         7.74 o                         
  -8   1   8         88.22         91.53        10.24 o                         
  -7   1   8          0.40         17.25         8.15 o                         
  -6   1   8          0.75          5.27        10.00 o                         
  -5   1   8        327.29        328.96        10.08 o                         
  -4   1   8         16.91         20.86         9.71 o                         
  -3   1   8         97.37         93.87         7.76 o                         
  -2   1   8         61.41         71.29        13.98 o                         
  -1   1   8        241.00        224.66         9.43 o                         
   0   1   8        145.61        149.29         9.28 o                         
   1   1   8         54.80         48.41        10.06 o                         
   2   1   8          9.46          4.94         9.97 o                         
   3   1   8        249.00        249.30        14.47 o                         
   4   1   8        160.44        181.83        10.91 o                         
   5   1   8          0.04          5.84        11.60 o                         
   6   1   8         61.52         60.85        15.34 o                         
   7   1   8         22.81         32.85        15.50 o                         
   8   1   8         52.76         53.16        13.27 o                         
   9   1   8         25.41         19.27        18.34 o                         
 -10   2   8        172.59        155.84        25.14 o                         
  -9   2   8         94.67         85.02        10.28 o                         
  -8   2   8        161.20        156.45        11.38 o                         
  -7   2   8        203.92        243.49        13.05 o                         
  -6   2   8        119.37        138.04         9.13 o                         
  -5   2   8       1781.06       1741.03        91.75 o                         
  -4   2   8       1404.57       1330.77        38.88 o                         
  -3   2   8        866.17        896.96        12.48 o                         
  -2   2   8       1963.69       1993.93        18.41 o                         
  -1   2   8        167.32        161.68        10.64 o                         
   0   2   8        840.37        813.75        19.06 o                         
   1   2   8       2509.43       2601.52        43.37 o                         
   2   2   8          0.58         19.25        12.48 o                         
   3   2   8       1828.77       1779.29        57.49 o                         
   4   2   8        307.80        288.38        33.98 o                         
   5   2   8         35.28         47.34        14.06 o                         
   6   2   8        472.98        500.53        20.20 o                         
   7   2   8         32.95         18.73        15.64 o                         
   8   2   8        230.01        181.87        22.53 o                         
   9   2   8         45.82         14.75        12.39 o                         
 -10   3   8         13.52         15.89        14.05 o                         
  -9   3   8          3.95         15.44         9.42 o                         
  -8   3   8         15.08         19.18         8.45 o                         
  -7   3   8         13.48         37.98        10.00 o                         
  -6   3   8        200.12        207.81        11.99 o                         
  -5   3   8        369.08        398.02        11.25 o                         
  -4   3   8          7.22         21.61         8.32 o                         
  -3   3   8         11.02         14.76         9.51 o                         
  -2   3   8         35.33         31.04         8.59 o                         
  -1   3   8       1068.46       1086.47        24.53 o                         
   0   3   8        595.09        649.22        12.41 o                         
   1   3   8          2.60          3.62         8.63 o                         
   2   3   8          4.62         14.12        11.06 o                         
   3   3   8        133.94        134.75        11.20 o                         
   4   3   8        522.59        559.79        29.53 o                         
   5   3   8        102.26         78.76        16.50 o                         
   6   3   8         41.63         38.35        12.61 o                         
   7   3   8          3.02         32.43        29.76 o                         
   8   3   8         47.36         25.46        11.34 o                         
   9   3   8         29.79         26.17        11.56 o                         
 -10   4   8          5.48          5.42         8.89 o                         
  -9   4   8         15.33         16.66         9.53 o                         
  -8   4   8          4.04          8.36         9.02 o                         
  -7   4   8          0.98         16.85         8.55 o                         
  -6   4   8          8.05          6.77         9.87 o                         
  -5   4   8        226.57        211.86         8.91 o                         
  -4   4   8        273.29        285.56        15.84 o                         
  -3   4   8        133.95        138.42        11.15 o                         
  -2   4   8        164.32        179.78        11.66 o                         
  -1   4   8         20.10         19.39         8.68 o                         
   0   4   8         71.52         99.79        10.01 o                         
   1   4   8        657.67        639.78        34.17 o                         
   2   4   8          0.67          3.44        11.47 o                         
   3   4   8        427.65        470.08        17.42 o                         
   4   4   8          6.25          3.59         9.96 o                         
   5   4   8          2.03          2.17        15.48 o                         
   6   4   8        169.58        192.22        22.78 o                         
   7   4   8         14.87         13.74        11.53 o                         
   8   4   8         83.59         58.09        11.84 o                         
   9   4   8          7.47         19.00         9.71 o                         
  -9   5   8          0.95         -8.21        13.60 o                         
  -8   5   8         24.68         20.31        10.70 o                         
  -7   5   8          0.45          7.76        10.60 o                         
  -6   5   8         35.06         54.02         7.07 o                         
  -5   5   8          7.72          6.08         7.20 o                         
  -4   5   8         20.73         28.12         9.54 o                         
  -3   5   8         28.87         30.15         9.59 o                         
  -2   5   8         29.64         30.86         9.64 o                         
  -1   5   8         24.14         31.60         8.99 o                         
   0   5   8         18.27         22.11        10.53 o                         
   1   5   8         25.44         31.45        10.31 o                         
   2   5   8          0.00         -3.31        10.90 o                         
   3   5   8         46.44         47.40        12.31 o                         
   4   5   8          3.75         28.21        12.92 o                         
   5   5   8         24.54         25.62        15.41 o                         
   6   5   8          4.37         15.83        11.13 o                         
   7   5   8          2.87          4.12        10.60 o                         
   8   5   8          4.26         24.18        12.55 o                         
  -9   6   8         22.35         13.14        11.24 o                         
  -8   6   8          9.89          9.69         8.82 o                         
  -7   6   8         32.48         25.37        10.09 o                         
  -6   6   8         31.02         28.82         7.94 o                         
  -5   6   8          6.46          7.09         8.93 o                         
  -4   6   8        306.40        326.49        34.94 o                         
  -3   6   8         20.21         21.85         9.11 o                         
  -2   6   8        174.21        171.86        10.01 o                         
  -1   6   8          4.07         12.71         8.40 o                         
   0   6   8        126.08        147.38        11.23 o                         
   1   6   8        398.51        400.81        24.34 o                         
   2   6   8        173.82        169.62        12.03 o                         
   3   6   8        104.82        103.88        11.78 o                         
   4   6   8        121.86        111.29        11.94 o                         
   5   6   8         21.53         15.01        12.81 o                         
   6   6   8        215.33        183.03        33.75 o                         
   7   6   8          1.70         -7.05        10.26 o                         
   8   6   8         39.91         15.80        13.83 o                         
  -9   7   8          4.79         16.31         9.36 o                         
  -8   7   8         14.40         20.27         8.41 o                         
  -7   7   8         50.64         42.30         9.00 o                         
  -6   7   8         36.09         49.14        12.74 o                         
  -5   7   8         89.97        109.24        19.01 o                         
  -4   7   8         55.97        108.14        34.96 o                         
  -3   7   8         52.57         45.00         9.66 o                         
  -2   7   8        269.20        290.33        14.04 o                         
  -1   7   8        146.60        151.49        10.17 o                         
   0   7   8        106.79        123.91        11.88 o                         
   1   7   8        132.61        127.08        16.47 o                         
   2   7   8          0.38         10.74        11.73 o                         
   3   7   8        237.30        242.32        26.16 o                         
   4   7   8        174.67        161.57        20.94 o                         
   5   7   8         32.25         14.68        12.16 o                         
   6   7   8         25.88         12.51        11.73 o                         
   7   7   8          0.73          9.42        10.77 o                         
  -8   8   8         68.33         63.57        20.74 o                         
  -7   8   8         57.15         43.92        13.27 o                         
  -6   8   8         14.23         11.54        10.89 o                         
  -5   8   8        530.64        576.48        34.45 o                         
  -4   8   8        521.45        626.09       108.68 o                         
  -3   8   8        203.54        247.49        17.20 o                         
  -2   8   8        664.48        804.46        51.79 o                         
  -1   8   8         19.31         60.46        27.08 o                         
   0   8   8        206.99        233.76        16.33 o                         
   1   8   8        848.18        799.21        68.99 o                         
   2   8   8          0.21         -9.20        11.22 o                         
   3   8   8        513.63        419.73       100.23 o                         
   4   8   8         99.55         44.16        24.42 o                         
   5   8   8          8.00         12.68        14.90 o                         
   6   8   8        129.69        150.98        23.81 o                         
   7   8   8         20.46          5.27        15.74 o                         
  -7   9   8          5.20         12.66        10.91 o                         
  -6   9   8          2.79          3.76        11.99 o                         
  -5   9   8         86.67         94.45        11.40 o                         
  -4   9   8         60.96        138.17        38.17 o                         
  -3   9   8         61.21         72.21        12.59 o                         
  -2   9   8        100.27        115.96        13.95 o                         
  -1   9   8         13.26         17.28        11.64 o                         
   0   9   8         18.74         44.41        14.30 o                         
   1   9   8         74.08         84.71        13.23 o                         
   2   9   8          2.11         23.85        15.96 o                         
   3   9   8        131.81        103.46        12.70 o                         
   4   9   8         62.45         70.17        17.42 o                         
   5   9   8          0.14        -15.25        23.05 o                         
   6   9   8         13.36         14.38        15.40 o                         
  -7  10   8        127.69        142.03        22.35 o                         
  -6  10   8        140.28        149.98        27.83 o                         
  -5  10   8        551.01        516.96        58.23 o                         
  -4  10   8        287.87        411.15        95.74 o                         
  -3  10   8        132.47        117.25        10.90 o                         
  -2  10   8        472.07        607.87        57.47 o                         
  -1  10   8        291.78        423.11       114.28 o                         
   0  10   8        412.81        573.44        15.70 o                         
   1  10   8        364.29        472.97       127.63 o                         
   2  10   8          0.09          6.17        11.58 o                         
   3  10   8        337.45        301.40        63.51 o                         
   4  10   8        218.44        271.08        28.39 o                         
   5  10   8         44.85         41.77        22.32 o                         
  -6  11   8         15.74         13.06        10.79 o                         
  -5  11   8          0.11          8.00        11.26 o                         
  -4  11   8          3.85         -3.73        12.12 o                         
  -3  11   8          0.15         -0.94         9.70 o                         
  -2  11   8         24.89         27.42        11.66 o                         
  -1  11   8          5.64         12.26        13.38 o                         
   0  11   8         16.49         16.52         9.01 o                         
   1  11   8         19.52         22.02        11.95 o                         
   2  11   8          4.64          3.94        14.71 o                         
   3  11   8          9.17         18.73        15.64 o                         
   4  11   8          4.66         27.58        22.51 o                         
  -4  12   8        107.02        108.22        32.43 o                         
  -3  12   8          0.82         14.30         8.69 o                         
  -2  12   8        156.05        196.04        31.84 o                         
  -1  12   8        142.37        131.63        14.46 o                         
   0  12   8        183.43        169.84        30.74 o                         
   1  12   8         95.44        138.88        68.14 o                         
   2  12   8         32.22         25.67        24.35 o                         
   3  12   8         88.78         39.22        17.59 o                         
  -1  13   8        113.25        117.89        36.00 o                         
   0  13   8         67.01         82.70        20.01 o                         
 -10   1   9          3.56         -5.26         7.66 o                         
  -9   1   9         22.67         12.57         8.86 o                         
  -8   1   9          1.02          8.43        11.30 o                         
  -7   1   9         76.52         69.58         9.05 o                         
  -6   1   9          8.78         17.22         9.56 o                         
  -5   1   9          0.66          5.58         8.50 o                         
  -4   1   9          5.00          6.30         8.23 o                         
  -3   1   9         37.72         59.49        13.41 o                         
  -2   1   9         56.88         48.55        10.41 o                         
  -1   1   9         11.63         24.12        10.57 o                         
   0   1   9          3.12         11.97         9.06 o                         
   1   1   9          0.91          8.51         9.79 o                         
   2   1   9          1.92          3.15         9.73 o                         
   3   1   9         28.12         49.56        12.29 o                         
   4   1   9         62.89         71.55         8.87 o                         
   5   1   9          6.32          9.81        12.17 o                         
   6   1   9         13.67         50.30        31.81 o                         
   7   1   9         15.36          9.62        13.45 o                         
   8   1   9          2.42        -13.75        15.24 o                         
 -10   2   9          0.39         15.13         7.84 o                         
  -9   2   9         28.02         28.92         8.42 o                         
  -8   2   9          0.01          0.62         9.64 o                         
  -7   2   9          7.24         14.93         9.32 o                         
  -6   2   9         59.96         65.39         9.00 o                         
  -5   2   9          9.12         18.89         8.57 o                         
  -4   2   9         33.01         28.36         8.14 o                         
  -3   2   9        121.92        128.08         9.25 o                         
  -2   2   9         23.40         27.49         9.65 o                         
  -1   2   9         42.77         49.55         9.95 o                         
   0   2   9         69.93         72.68         8.54 o                         
   1   2   9         81.30         80.62        10.10 o                         
   2   2   9         52.09         52.37        11.83 o                         
   3   2   9          5.91         10.43         8.74 o                         
   4   2   9         52.59         49.90         8.77 o                         
   5   2   9         14.37         23.51        12.12 o                         
   6   2   9        105.49        101.24        16.98 o                         
   7   2   9          2.82         13.32        11.14 o                         
   8   2   9          0.50          7.57        11.50 o                         
 -10   3   9         71.98         70.97        12.43 o                         
  -9   3   9         35.03         35.43         8.75 o                         
  -8   3   9         69.80         61.32        13.58 o                         
  -7   3   9        497.38        482.46        24.22 o                         
  -6   3   9        220.93        196.62        12.41 o                         
  -5   3   9        526.90        530.32        15.03 o                         
  -4   3   9       1823.39       1850.58        56.35 o                         
  -3   3   9        783.49        850.88        15.01 o                         
  -2   3   9        290.88        266.06        11.74 o                         
  -1   3   9         20.97         17.97         9.11 o                         
   0   3   9        169.02        144.73        14.61 o                         
   1   3   9        257.00        249.26        12.36 o                         
   2   3   9        996.49       1111.72        49.85 o                         
   3   3   9       1453.60       1556.83        20.98 o                         
   4   3   9         26.66         37.04         9.96 o                         
   5   3   9        401.08        462.17        31.99 o                         
   6   3   9        135.96        100.25        14.78 o                         
   7   3   9         23.71         17.20        12.57 o                         
   8   3   9         55.06         44.82        14.57 o                         
  -9   4   9          0.74          3.13         8.63 o                         
  -8   4   9          8.35         12.34         8.62 o                         
  -7   4   9          0.28         22.49        12.67 o                         
  -6   4   9          3.27          1.84         7.85 o                         
  -5   4   9          1.97          6.72         7.45 o                         
  -4   4   9          0.52          1.14         8.29 o                         
  -3   4   9          4.56         15.46         8.76 o                         
  -2   4   9         14.86         27.08        11.78 o                         
  -1   4   9          1.28         14.40         9.34 o                         
   0   4   9         35.93         28.12        12.18 o                         
   1   4   9          4.39          5.11         9.03 o                         
   2   4   9          1.17          1.85         7.93 o                         
   3   4   9          7.87          7.59        10.21 o                         
   4   4   9          4.14          6.87        10.68 o                         
   5   4   9          6.25         24.85        12.04 o                         
   6   4   9          5.89         14.47        15.70 o                         
   7   4   9          0.91         40.65        12.77 o                         
   8   4   9          3.41          8.94        11.24 o                         
  -9   5   9        188.60        207.06        30.74 o                         
  -8   5   9        343.62        319.07        29.55 o                         
  -7   5   9        715.57        731.43        71.30 o                         
  -6   5   9         26.29         28.32        11.54 o                         
  -5   5   9       1221.03       1169.39        65.21 o                         
  -4   5   9       1323.71       1378.93        73.00 o                         
  -3   5   9       1073.38       1189.01        16.77 o                         
  -2   5   9       2585.66       2744.83        56.83 o                         
  -1   5   9        236.49        241.87         8.77 o                         
   0   5   9       2010.75       2021.25       119.19 o                         
   1   5   9       1694.58       1839.23        99.38 o                         
   2   5   9        628.76        742.08        28.86 o                         
   3   5   9       1289.94       1467.86        65.15 o                         
   4   5   9        302.23        271.04        33.21 o                         
   5   5   9        414.43        422.50        20.12 o                         
   6   5   9        517.22        337.35        58.46 o                         
   7   5   9         95.15         96.44        12.54 o                         
   8   5   9         87.56         74.61        12.54 o                         
  -9   6   9         11.34         18.36         9.86 o                         
  -8   6   9          0.08          7.77        11.01 o                         
  -7   6   9         49.79         58.33         9.84 o                         
  -6   6   9          0.07         10.22         8.56 o                         
  -5   6   9         82.02         85.99         9.97 o                         
  -4   6   9         21.86         43.09        13.55 o                         
  -3   6   9         84.05         86.19         8.26 o                         
  -2   6   9         90.92         90.81        10.44 o                         
  -1   6   9         24.24         31.11         8.03 o                         
   0   6   9        113.07        112.97        10.80 o                         
   1   6   9          6.04          5.50        12.31 o                         
   2   6   9        122.90        120.47        10.07 o                         
   3   6   9          6.40         -1.57        10.46 o                         
   4   6   9         16.46         20.72        10.25 o                         
   5   6   9          8.39         18.66        21.00 o                         
   6   6   9          0.01          7.05        12.31 o                         
   7   6   9         14.23         20.26        13.07 o                         
  -8   7   9         86.14         81.91         9.67 o                         
  -7   7   9        127.56        140.37        11.77 o                         
  -6   7   9         56.72         85.57        13.02 o                         
  -5   7   9        183.61        204.55        24.12 o                         
  -4   7   9        603.71        623.17        75.16 o                         
  -3   7   9        537.67        598.37        40.32 o                         
  -2   7   9        465.74        462.49        15.86 o                         
  -1   7   9         33.55         40.32         8.27 o                         
   0   7   9        229.46        227.39        12.52 o                         
   1   7   9        474.53        493.56        29.83 o                         
   2   7   9        434.31        422.54        51.70 o                         
   3   7   9        367.61        348.34        32.06 o                         
   4   7   9         28.13         42.64        13.17 o                         
   5   7   9         83.22         79.32        16.17 o                         
   6   7   9        103.95         94.14        14.65 o                         
   7   7   9         55.71         54.88        14.03 o                         
  -8   8   9          1.48         18.23        10.08 o                         
  -7   8   9         35.30         58.76        12.78 o                         
  -6   8   9          7.58         21.22        10.57 o                         
  -5   8   9         39.25         35.64        11.13 o                         
  -4   8   9          9.47         21.08         8.58 o                         
  -3   8   9         15.54         18.85        10.73 o                         
  -2   8   9         18.49         23.98         9.20 o                         
  -1   8   9          0.92          2.52         8.16 o                         
   0   8   9         30.83         40.06        10.53 o                         
   1   8   9          8.19         13.34        10.74 o                         
   2   8   9         63.61         69.83        21.40 o                         
   3   8   9          1.25         11.36        25.92 o                         
   4   8   9          6.17          6.58        14.48 o                         
   5   8   9          7.98         -1.19        20.03 o                         
   6   8   9          0.66         14.94        13.92 o                         
  -7   9   9         26.47         52.97        13.06 o                         
  -6   9   9         79.91         68.11        15.32 o                         
  -5   9   9          1.15         23.16         9.66 o                         
  -4   9   9        101.53         95.56        10.81 o                         
  -3   9   9          6.53         13.40         9.57 o                         
  -2   9   9         23.40         33.20        13.06 o                         
  -1   9   9          0.30          9.89         8.81 o                         
   0   9   9         42.93         40.96        10.46 o                         
   1   9   9         16.19         11.67        22.95 o                         
   2   9   9         38.32         27.55        12.31 o                         
   3   9   9         96.41         63.17        26.08 o                         
   4   9   9          1.28         10.38        13.81 o                         
   5   9   9         25.36         33.60        15.15 o                         
   6   9   9          0.29          1.01        15.80 o                         
  -6  10   9          2.39          9.06         9.90 o                         
  -5  10   9         39.95         41.81         9.31 o                         
  -4  10   9          0.41         11.23        10.97 o                         
  -3  10   9         38.50         34.64         9.24 o                         
  -2  10   9         38.82         25.34        12.27 o                         
  -1  10   9          4.27         25.88        14.40 o                         
   0  10   9        126.37        114.73        10.68 o                         
   1  10   9          1.44         33.89        19.90 o                         
   2  10   9         37.61         43.48        37.94 o                         
   3  10   9         20.17          9.15        16.97 o                         
   4  10   9          0.95         -1.68        21.84 o                         
   5  10   9         16.56         21.46        15.65 o                         
  -5  11   9          0.74         -4.49        13.20 o                         
  -4  11   9          2.36         12.24         9.59 o                         
  -3  11   9          0.50         -6.54        10.20 o                         
  -2  11   9          5.31          1.20        10.42 o                         
  -1  11   9         12.58         26.66        11.08 o                         
   0  11   9          0.08          1.15        10.74 o                         
   1  11   9          2.31         18.38        10.57 o                         
   2  11   9          7.57         -9.61        11.19 o                         
   3  11   9          0.84         26.03        13.25 o                         
  -3  12   9          5.46          7.09        11.24 o                         
  -2  12   9         17.56          6.86        12.94 o                         
  -1  12   9          0.06         12.04        12.73 o                         
   0  12   9         39.42         34.37         9.79 o                         
   1  12   9          0.32         11.80        12.79 o                         
   2  12   9          3.28         12.06        22.99 o                         
  -9   0  10         35.38         54.31        11.38 o                         
  -8   0  10          3.63          7.50        19.57 o                         
  -7   0  10        772.47        690.04        27.92 o                         
  -6   0  10       1589.40       1662.30        20.99 o                         
  -5   0  10        454.15        483.17        14.82 o                         
  -4   0  10        210.68        232.52        10.92 o                         
  -3   0  10          3.65          9.19        11.14 o                         
  -2   0  10       1655.27       1614.54        51.29 o                         
  -1   0  10       3266.24       3416.34        25.58 o                         
   0   0  10       2221.96       2327.46        72.79 o                         
   1   0  10        302.60        284.29        19.93 o                         
   2   0  10        210.03        217.73        17.33 o                         
   3   0  10        559.87        641.10        18.43 o                         
   4   0  10        903.96       1007.36        60.58 o                         
   5   0  10        988.18        981.30        33.10 o                         
   6   0  10         92.62         51.67        17.25 o                         
   7   0  10         36.84         72.32        23.24 o                         
   8   0  10         47.96         45.73        22.28 o                         
  -9   1  10          1.65         11.10         8.21 o                         
  -8   1  10         17.95          8.85         7.75 o                         
  -7   1  10         55.55         59.66         8.53 o                         
  -6   1  10         14.28         11.79         9.34 o                         
  -5   1  10         54.83         57.89         8.34 o                         
  -4   1  10        129.27        118.68         9.90 o                         
  -3   1  10        110.35         96.87        12.23 o                         
  -2   1  10        262.82        267.08        10.54 o                         
  -1   1  10         21.82         28.01         9.15 o                         
   0   1  10         74.38         75.42        10.49 o                         
   1   1  10        223.73        238.42        10.30 o                         
   2   1  10         73.58         96.99        17.62 o                         
   3   1  10         71.10         82.22         9.74 o                         
   4   1  10          0.21          8.67         8.99 o                         
   5   1  10         12.48          1.53        20.02 o                         
   6   1  10          1.66         10.27        12.35 o                         
   7   1  10          0.84         14.26        16.17 o                         
   8   1  10          0.08          1.99        12.91 o                         
  -9   2  10         12.01         18.01         8.71 o                         
  -8   2  10         19.51         19.16        11.65 o                         
  -7   2  10        169.66        171.77        21.04 o                         
  -6   2  10        737.74        746.73        19.83 o                         
  -5   2  10        688.83        690.18        11.84 o                         
  -4   2  10        195.31        197.82         8.52 o                         
  -3   2  10        318.93        294.34        11.62 o                         
  -2   2  10        927.66        974.47        28.75 o                         
  -1   2  10        269.53        316.36        13.73 o                         
   0   2  10        639.18        625.91        16.10 o                         
   1   2  10        842.64        868.58        22.03 o                         
   2   2  10          1.51         18.01        10.49 o                         
   3   2  10        569.83        661.60        21.55 o                         
   4   2  10        600.40        672.18        44.34 o                         
   5   2  10        238.32        263.86        17.08 o                         
   6   2  10         15.87          6.99        15.26 o                         
   7   2  10          3.78         -2.70        11.84 o                         
   8   2  10         13.63         10.59        13.27 o                         
  -9   3  10          2.38         -1.51         9.18 o                         
  -8   3  10         88.10         81.71        10.24 o                         
  -7   3  10         60.84         60.38         7.40 o                         
  -6   3  10         58.25         64.28         6.75 o                         
  -5   3  10        246.16        264.82        17.32 o                         
  -4   3  10         68.49         64.69         9.74 o                         
  -3   3  10        174.03        187.09         8.73 o                         
  -2   3  10        282.67        306.17        11.82 o                         
  -1   3  10         33.58         44.06        10.68 o                         
   0   3  10        126.59        137.40         8.60 o                         
   1   3  10        142.38        152.86        19.58 o                         
   2   3  10         34.77         43.55        10.20 o                         
   3   3  10        147.52        153.55        10.21 o                         
   4   3  10         13.94         19.23         8.72 o                         
   5   3  10          5.46          9.52        12.03 o                         
   6   3  10         19.01         44.76        12.00 o                         
   7   3  10          0.00          7.28        11.67 o                         
   8   3  10         11.03         18.35        30.06 o                         
  -9   4  10          7.15         25.83        11.76 o                         
  -8   4  10         43.40         44.57        10.73 o                         
  -7   4  10          0.92          3.97         7.44 o                         
  -6   4  10        139.00        133.35        10.06 o                         
  -5   4  10        189.27        185.32        11.05 o                         
  -4   4  10          1.27          6.13         8.28 o                         
  -3   4  10         16.01         14.10         9.34 o                         
  -2   4  10          2.36          4.49        10.34 o                         
  -1   4  10         22.50         38.42         8.35 o                         
   0   4  10          4.24         11.93         8.41 o                         
   1   4  10         45.10         66.82         9.47 o                         
   2   4  10        180.39        221.76        10.10 o                         
   3   4  10          9.05         17.27         8.89 o                         
   4   4  10        144.60        133.38        15.80 o                         
   5   4  10          2.83         16.11        13.24 o                         
   6   4  10         11.88         -4.04        15.07 o                         
   7   4  10          0.06         20.70        12.73 o                         
  -9   5  10          0.00          3.77        10.30 o                         
  -8   5  10         20.01         35.63         6.87 o                         
  -7   5  10          7.60          4.60         7.16 o                         
  -6   5  10          0.47         -2.61         8.97 o                         
  -5   5  10         42.97         43.67         9.65 o                         
  -4   5  10          8.87         -2.44         9.25 o                         
  -3   5  10         13.60         12.89        11.20 o                         
  -2   5  10          3.55         14.15        11.50 o                         
  -1   5  10         13.66         14.22         9.36 o                         
   0   5  10          4.44         -0.82         9.96 o                         
   1   5  10          5.80         19.38        11.37 o                         
   2   5  10          0.37         10.60         9.00 o                         
   3   5  10          8.61          5.90         8.13 o                         
   4   5  10          0.03         -1.13        10.54 o                         
   5   5  10          5.52          9.84        14.99 o                         
   6   5  10          9.25         13.90        15.18 o                         
   7   5  10          0.04         -4.07        15.90 o                         
  -8   6  10          0.18         18.62        12.95 o                         
  -7   6  10          0.48         10.38         7.94 o                         
  -6   6  10         51.75         55.09         9.77 o                         
  -5   6  10         22.67         14.20         8.69 o                         
  -4   6  10          5.86         18.67        10.67 o                         
  -3   6  10         77.04         97.48         9.76 o                         
  -2   6  10         12.28         22.18         9.79 o                         
  -1   6  10        240.00        252.48        12.60 o                         
   0   6  10         20.09         25.59         7.94 o                         
   1   6  10         19.79         25.01        11.10 o                         
   2   6  10         38.81         30.60         9.45 o                         
   3   6  10          7.89          1.10        10.18 o                         
   4   6  10         21.79         19.01         9.42 o                         
   5   6  10          2.86         29.22        20.60 o                         
   6   6  10          0.64          8.92        12.48 o                         
   7   6  10          0.95          6.30        12.86 o                         
  -8   7  10          5.20         -0.82        10.67 o                         
  -7   7  10         14.98         22.22        15.55 o                         
  -6   7  10        131.30        123.07        16.12 o                         
  -5   7  10         65.22         49.47        10.04 o                         
  -4   7  10          3.33          9.73         8.30 o                         
  -3   7  10          4.19          9.01         7.34 o                         
  -2   7  10         24.56         33.05         9.87 o                         
  -1   7  10        328.10        336.63        19.62 o                         
   0   7  10         29.99         34.65         8.25 o                         
   1   7  10          7.82         -0.43        11.28 o                         
   2   7  10         17.31         17.08         9.92 o                         
   3   7  10          7.30         28.45        12.78 o                         
   4   7  10         72.28         54.44        11.47 o                         
   5   7  10          2.41          0.72        10.96 o                         
   6   7  10          0.03          2.58        11.27 o                         
  -7   8  10         38.70         31.54        15.53 o                         
  -6   8  10        234.77        240.07        17.14 o                         
  -5   8  10        301.76        295.04        49.10 o                         
  -4   8  10         28.33         22.64         8.69 o                         
  -3   8  10        109.76         99.94         9.22 o                         
  -2   8  10        257.43        266.23        13.41 o                         
  -1   8  10        121.63        147.20        12.32 o                         
   0   8  10        139.01        146.64         9.84 o                         
   1   8  10        249.87        231.07        14.49 o                         
   2   8  10          6.02          9.80        17.00 o                         
   3   8  10        277.11        262.10        61.83 o                         
   4   8  10        218.13        142.75        13.66 o                         
   5   8  10         30.60         62.18        20.67 o                         
   6   8  10         15.61         20.03        12.78 o                         
  -6   9  10         77.72         74.42        11.73 o                         
  -5   9  10          6.46         23.83        11.22 o                         
  -4   9  10          7.69         26.23        16.15 o                         
  -3   9  10         10.79         30.95         9.87 o                         
  -2   9  10          5.78         -6.50        10.93 o                         
  -1   9  10        162.90        170.39        12.91 o                         
   0   9  10         10.39         22.20         8.36 o                         
   1   9  10         13.77         -1.28        13.07 o                         
   2   9  10          7.27         -4.20        14.00 o                         
   3   9  10          0.11         -0.28        12.81 o                         
   4   9  10         41.75         37.60        11.15 o                         
   5   9  10          5.25          5.32        13.73 o                         
  -5  10  10        154.44        147.79        14.61 o                         
  -4  10  10         33.51         18.11         8.77 o                         
  -3  10  10         42.11         58.41        15.88 o                         
  -2  10  10        346.10        324.44        19.00 o                         
  -1  10  10        329.40        354.87        16.94 o                         
   0  10  10        283.60        271.76        16.23 o                         
   1  10  10        130.39        103.03        21.88 o                         
   2  10  10          2.66          1.98        15.82 o                         
   3  10  10        162.48         92.54        12.39 o                         
   4  10  10        314.33        180.45        20.72 o                         
  -4  11  10         10.45         10.64        10.08 o                         
  -3  11  10         50.90         59.16        11.78 o                         
  -2  11  10         10.63          9.95        11.05 o                         
  -1  11  10          6.76         12.06        13.27 o                         
   0  11  10          3.21         28.89        12.17 o                         
   1  11  10         38.48         50.00        28.24 o                         
   2  11  10          2.78         10.99        15.22 o                         
  -9   1  11        193.85        162.38         9.94 o                         
  -8   1  11         53.15         31.39        10.97 o                         
  -7   1  11          6.59          5.24        11.48 o                         
  -6   1  11         47.42         38.08         6.96 o                         
  -5   1  11          9.30         15.03         8.00 o                         
  -4   1  11        497.36        561.80        14.68 o                         
  -3   1  11        437.22        486.25        14.80 o                         
  -2   1  11         13.37         28.31         8.90 o                         
  -1   1  11         27.37         21.81         9.26 o                         
   0   1  11         13.04         40.29        11.70 o                         
   1   1  11        352.24        415.21        10.12 o                         
   2   1  11        353.45        413.97        11.98 o                         
   3   1  11          6.77         14.19         9.17 o                         
   4   1  11          0.27          5.34         8.93 o                         
   5   1  11          3.02          6.76        15.55 o                         
   6   1  11         13.31         23.01        26.88 o                         
   7   1  11         31.58         28.63        11.55 o                         
  -9   2  11         62.57         37.80         8.46 o                         
  -8   2  11        127.46        119.63         8.96 o                         
  -7   2  11         62.61         54.14         7.28 o                         
  -6   2  11         16.66         17.64         7.54 o                         
  -5   2  11        192.78        220.60        16.12 o                         
  -4   2  11        358.43        388.30        10.67 o                         
  -3   2  11        362.02        347.92        18.34 o                         
  -2   2  11        239.14        260.18        17.25 o                         
  -1   2  11          0.14         -0.03         8.35 o                         
   0   2  11        359.62        340.44        10.18 o                         
   1   2  11        356.13        395.49         9.15 o                         
   2   2  11        158.54        193.51         9.40 o                         
   3   2  11        105.10        107.51         9.80 o                         
   4   2  11         12.70          2.95         9.83 o                         
   5   2  11         49.73         40.04        10.53 o                         
   6   2  11         94.94         84.56        21.69 o                         
   7   2  11         29.89         44.74        13.16 o                         
  -9   3  11        139.86        104.27        10.90 o                         
  -8   3  11         41.85         39.24         7.71 o                         
  -7   3  11          2.40         13.31         8.31 o                         
  -6   3  11        156.23        143.35         9.50 o                         
  -5   3  11          0.86          2.48         8.70 o                         
  -4   3  11       1801.75       1839.13        44.38 o                         
  -3   3  11        803.68        792.30        31.00 o                         
  -2   3  11        245.81        225.20         9.50 o                         
  -1   3  11          1.76          5.46         8.82 o                         
   0   3  11        301.54        320.46         9.80 o                         
   1   3  11        515.69        574.65        28.95 o                         
   2   3  11       1546.38       1789.11        92.65 o                         
   3   3  11         92.01        155.17        31.51 o                         
   4   3  11         46.98         52.03        11.09 o                         
   5   3  11         18.44         10.81        10.74 o                         
   6   3  11         37.14         60.96        22.53 o                         
   7   3  11         75.51         83.12        13.48 o                         
  -8   4  11         65.19         54.88         7.99 o                         
  -7   4  11          2.48         -0.16         8.52 o                         
  -6   4  11          8.54          7.30        10.29 o                         
  -5   4  11          0.55          8.63        12.04 o                         
  -4   4  11        296.99        332.25        21.64 o                         
  -3   4  11        451.16        480.57        17.83 o                         
  -2   4  11         38.41         24.15         9.67 o                         
  -1   4  11          1.04         -9.76         9.76 o                         
   0   4  11         40.97         30.64         8.33 o                         
   1   4  11        422.38        476.98        23.81 o                         
   2   4  11        286.40        322.67        16.66 o                         
   3   4  11         13.72         19.07         9.71 o                         
   4   4  11          3.15         15.42         9.05 o                         
   5   4  11          0.48          1.43         9.51 o                         
   6   4  11         60.13         41.02        15.77 o                         
   7   4  11          8.33         16.88        11.80 o                         
  -8   5  11         39.16         33.84         7.41 o                         
  -7   5  11          3.94          8.66         9.35 o                         
  -6   5  11         87.07         89.75        11.38 o                         
  -5   5  11         11.97         19.17         8.02 o                         
  -4   5  11        938.01       1012.90        47.19 o                         
  -3   5  11        481.32        634.67        73.11 o                         
  -2   5  11         34.19         41.08         8.21 o                         
  -1   5  11         14.57         17.55         8.17 o                         
   0   5  11         28.52         39.31         8.53 o                         
   1   5  11        537.46        603.79        13.22 o                         
   2   5  11        859.06        883.76        85.34 o                         
   3   5  11        118.71        109.57        13.18 o                         
   4   5  11         13.96         19.47        12.37 o                         
   5   5  11         10.14         11.09        10.17 o                         
   6   5  11         70.11         45.68        17.19 o                         
  -8   6  11         26.79         26.58        13.18 o                         
  -7   6  11         13.58         28.90        11.56 o                         
  -6   6  11         12.10         25.94        12.78 o                         
  -5   6  11         53.38         52.94        11.37 o                         
  -4   6  11         33.70         34.76         9.05 o                         
  -3   6  11         69.13         72.42         9.12 o                         
  -2   6  11         86.78         87.48         9.08 o                         
  -1   6  11          4.96          9.46        10.60 o                         
   0   6  11        116.79        126.06        10.38 o                         
   1   6  11         32.63         38.57        10.10 o                         
   2   6  11         18.52         29.46         9.90 o                         
   3   6  11         56.31         37.02        10.78 o                         
   4   6  11          0.65         -0.02        10.67 o                         
   5   6  11         32.21         18.29        15.33 o                         
   6   6  11          9.17         25.53        12.78 o                         
  -7   7  11          0.34          7.69        11.50 o                         
  -6   7  11         69.92         70.34        10.42 o                         
  -5   7  11          5.88         18.17         9.74 o                         
  -4   7  11        450.31        436.20        25.12 o                         
  -3   7  11        254.41        277.62        31.50 o                         
  -2   7  11         20.03         15.22         9.70 o                         
  -1   7  11         11.41         15.71         8.74 o                         
   0   7  11          0.63         -3.34         8.04 o                         
   1   7  11        238.59        262.17        14.73 o                         
   2   7  11        448.45        426.55        37.56 o                         
   3   7  11         39.21         37.23        11.68 o                         
   4   7  11         10.19         -9.69         9.69 o                         
   5   7  11          0.20          2.81        10.71 o                         
  -6   8  11         84.95         75.72        12.04 o                         
  -5   8  11         63.80         61.01        11.83 o                         
  -4   8  11         49.02         46.35         9.07 o                         
  -3   8  11        289.33        276.18        22.26 o                         
  -2   8  11         80.84         75.63        10.41 o                         
  -1   8  11         14.70         20.94         8.94 o                         
   0   8  11         96.81        104.92         9.13 o                         
   1   8  11        180.10        169.96        20.71 o                         
   2   8  11         54.30         26.76        26.52 o                         
   3   8  11         39.05         38.91        11.62 o                         
   4   8  11         21.76         15.29         9.55 o                         
   5   8  11         68.85         56.83        15.14 o                         
  -5   9  11         13.69         23.62        10.98 o                         
  -4   9  11        205.59        208.17        36.54 o                         
  -3   9  11        103.93        101.00        11.64 o                         
  -2   9  11          9.34         30.10        11.06 o                         
  -1   9  11          6.21          7.80        10.88 o                         
   0   9  11         51.98         46.92         8.23 o                         
   1   9  11         57.12         38.40        11.03 o                         
   2   9  11        160.43        140.07        18.33 o                         
   3   9  11         18.89         32.24        11.62 o                         
   4   9  11          0.01          4.45        12.48 o                         
  -4  10  11          6.36         11.36         9.39 o                         
  -3  10  11          0.34          8.91        11.26 o                         
  -2  10  11         34.01         18.37        10.12 o                         
  -1  10  11          2.87          2.17        11.54 o                         
   0  10  11         41.45         28.08        10.86 o                         
   1  10  11          0.34          4.71        12.68 o                         
   2  10  11          2.46         -3.97        21.11 o                         
  -2  11  11          3.41         -0.27        11.39 o                         
  -1  11  11          3.65          5.71        11.67 o                         
   0  11  11          0.28         -2.60        11.02 o                         
  -8   0  12         15.78         24.58        11.85 o                         
  -7   0  12         84.12         70.72        11.36 o                         
  -6   0  12        225.24        221.58        16.27 o                         
  -5   0  12        187.60        193.89        14.67 o                         
  -4   0  12         36.69         30.87        10.52 o                         
  -3   0  12       1364.07       1356.39        18.46 o                         
  -2   0  12         25.39         30.93        15.52 o                         
  -1   0  12       2747.80       2923.42        25.19 o                         
   0   0  12          1.04         21.99        16.01 o                         
   1   0  12        553.07        627.60        24.56 o                         
   2   0  12        209.69        214.26        20.91 o                         
   3   0  12         35.93         32.74        13.09 o                         
   4   0  12        406.24        375.41        19.02 o                         
   5   0  12         90.15         88.53        18.78 o                         
   6   0  12          3.85         10.27        22.78 o                         
  -8   1  12         18.53         17.17         9.23 o                         
  -7   1  12         23.80         15.51         7.26 o                         
  -6   1  12         51.21         53.27         6.71 o                         
  -5   1  12         73.96         65.30         9.08 o                         
  -4   1  12          2.02         17.06         7.96 o                         
  -3   1  12         70.62         73.80         8.20 o                         
  -2   1  12        106.88        127.38        10.24 o                         
  -1   1  12         65.38         65.89        10.26 o                         
   0   1  12        115.21        145.56        12.11 o                         
   1   1  12         35.63         38.01         7.06 o                         
   2   1  12         50.86         55.28         8.40 o                         
   3   1  12        107.15        107.94         9.45 o                         
   4   1  12         29.19         23.45         8.86 o                         
   5   1  12         16.24         34.81        11.56 o                         
   6   1  12          7.11         23.24        15.59 o                         
  -8   2  12         46.67         45.65         7.65 o                         
  -7   2  12        244.95        198.61        13.95 o                         
  -6   2  12        377.04        348.04        12.27 o                         
  -5   2  12         21.38         37.21         7.51 o                         
  -4   2  12          2.08         15.87         8.51 o                         
  -3   2  12        266.93        272.74        11.10 o                         
  -2   2  12        175.89        169.13        12.54 o                         
  -1   2  12       1163.19       1282.54        58.79 o                         
   0   2  12         57.20         68.54         7.83 o                         
   1   2  12         47.82         74.53         8.54 o                         
   2   2  12         77.54         91.35         8.01 o                         
   3   2  12          0.44         -3.82         8.44 o                         
   4   2  12        477.41        405.19        20.76 o                         
   5   2  12        109.10         94.61        13.97 o                         
   6   2  12         23.29          4.20        21.39 o                         
  -8   3  12         16.48         13.96         8.16 o                         
  -7   3  12         71.71         58.14         7.79 o                         
  -6   3  12        259.60        245.27        14.43 o                         
  -5   3  12         85.94         77.05         9.17 o                         
  -4   3  12         21.50         20.18        12.16 o                         
  -3   3  12         11.57         14.95         9.52 o                         
  -2   3  12        161.13        178.77         9.55 o                         
  -1   3  12        655.10        695.59        18.72 o                         
   0   3  12        143.97        149.75         9.29 o                         
   1   3  12          1.09         11.51         7.87 o                         
   2   3  12          9.58         10.54         8.04 o                         
   3   3  12        147.26        152.76         8.82 o                         
   4   3  12        163.95        145.94        11.90 o                         
   5   3  12         45.40         42.42        11.47 o                         
   6   3  12         14.24         17.71        13.74 o                         
  -8   4  12          3.75          6.63         8.17 o                         
  -7   4  12        507.11        473.46        12.34 o                         
  -6   4  12        497.79        464.76        29.50 o                         
  -5   4  12         19.35         16.68         7.92 o                         
  -4   4  12         53.67         49.21         8.38 o                         
  -3   4  12         18.18         35.37         8.89 o                         
  -2   4  12        448.54        468.63        13.27 o                         
  -1   4  12       1043.75       1239.10        40.31 o                         
   0   4  12        217.38        220.75         8.24 o                         
   1   4  12          0.64         14.18         8.56 o                         
   2   4  12          2.77          7.93         7.83 o                         
   3   4  12         39.69         49.11         9.94 o                         
   4   4  12        367.71        315.56        22.00 o                         
   5   4  12        124.85        127.85        13.64 o                         
   6   4  12          4.85          9.57        18.24 o                         
  -7   5  12          4.66         -2.77         9.05 o                         
  -6   5  12          0.16          7.61         8.52 o                         
  -5   5  12         13.13          9.50         9.44 o                         
  -4   5  12          4.45         10.25         8.03 o                         
  -3   5  12          0.34          9.74         8.77 o                         
  -2   5  12          2.26         10.43        10.43 o                         
  -1   5  12         13.39         22.65         8.81 o                         
   0   5  12          0.95         15.21         8.07 o                         
   1   5  12          2.12          9.94         9.69 o                         
   2   5  12          0.01         12.69        10.84 o                         
   3   5  12          4.38         17.12        10.37 o                         
   4   5  12          0.35         12.04        10.90 o                         
   5   5  12          1.03         15.99         9.27 o                         
   6   5  12          7.14         19.76        22.21 o                         
  -7   6  12        367.38        333.86        47.78 o                         
  -6   6  12        313.61        251.12        23.80 o                         
  -5   6  12          2.15          6.41        11.80 o                         
  -4   6  12         26.64         17.90         8.83 o                         
  -3   6  12        139.07        149.32        10.47 o                         
  -2   6  12        350.24        374.25        20.60 o                         
  -1   6  12       1552.60       1634.92        70.55 o                         
   0   6  12        134.22        132.42        14.20 o                         
   1   6  12         45.74         52.02        17.32 o                         
   2   6  12          1.33         13.58         9.35 o                         
   3   6  12         18.27         15.63        10.85 o                         
   4   6  12        207.01        155.16        29.07 o                         
   5   6  12         91.96         93.36        13.85 o                         
  -6   7  12        169.54        151.35        11.16 o                         
  -5   7  12         11.30         30.92         8.40 o                         
  -4   7  12         13.80         29.25         9.63 o                         
  -3   7  12         10.20         26.52         7.98 o                         
  -2   7  12         93.10         93.36        11.90 o                         
  -1   7  12        550.58        525.60        38.60 o                         
   0   7  12         17.43         38.29         8.88 o                         
   1   7  12         20.01         13.24         8.59 o                         
   2   7  12         12.75          7.69        10.81 o                         
   3   7  12         49.13         32.80        13.59 o                         
   4   7  12        164.53        113.44        29.07 o                         
  -5   8  12          6.42          4.86         7.53 o                         
  -4   8  12          1.94         17.46         9.51 o                         
  -3   8  12         79.53         55.81         9.38 o                         
  -2   8  12        102.93         95.77         9.93 o                         
  -1   8  12        492.06        502.81        17.97 o                         
   0   8  12         27.46         21.65         9.46 o                         
   1   8  12         17.97         27.05         8.69 o                         
   2   8  12         12.65          2.64        10.25 o                         
   3   8  12          1.78          2.19        10.51 o                         
   4   8  12        183.32        135.92        16.41 o                         
  -4   9  12          0.03          7.39         9.54 o                         
  -3   9  12          3.62         12.80         9.15 o                         
  -2   9  12         32.91         46.86        11.04 o                         
  -1   9  12         71.77         64.07         9.67 o                         
   0   9  12          2.88         -0.20         8.21 o                         
   1   9  12          3.65          0.39         8.69 o                         
   2   9  12          5.76         12.31        10.85 o                         
  -2  10  12         16.22         30.57        11.58 o                         
  -1  10  12        166.96        176.76        16.78 o                         
   0  10  12          6.32         12.96        11.61 o                         
  -7   1  13         18.92         19.56         6.63 o                         
  -6   1  13         98.63         94.44        14.72 o                         
  -5   1  13        136.10        125.91        11.00 o                         
  -4   1  13       1520.56       1673.99       133.51 o                         
  -3   1  13        711.47       1536.51       191.17 o                         
  -2   1  13        126.37        251.09        53.48 o                         
  -1   1  13         11.09         27.91         9.74 o                         
   0   1  13        231.05        280.05        18.76 o                         
   1   1  13       1151.79       1769.45       114.96 o                         
   2   1  13        742.08       1166.82       166.13 o                         
   3   1  13          0.99         74.15        17.95 o                         
   4   1  13          9.08         58.02        18.40 o                         
   5   1  13         18.89         42.36        13.39 o                         
   6   1  13        130.62        121.12        18.85 o                         
  -7   2  13          0.00         -2.64         8.14 o                         
  -6   2  13          0.00          3.29         7.57 o                         
  -5   2  13          5.79         13.56        10.90 o                         
  -4   2  13         70.52         77.94        13.48 o                         
  -3   2  13         45.41         99.46        27.32 o                         
  -2   2  13          0.34          2.80         9.39 o                         
  -1   2  13          1.20          6.86         8.18 o                         
   0   2  13         22.15         26.03         8.34 o                         
   1   2  13         94.28        112.68         7.96 o                         
   2   2  13         53.36         99.79        13.52 o                         
   3   2  13          3.27         15.43         8.32 o                         
   4   2  13          0.26          6.23         9.63 o                         
   5   2  13          5.87         14.31        11.10 o                         
  -7   3  13          2.70         13.04         8.19 o                         
  -6   3  13         42.57         35.18         7.90 o                         
  -5   3  13         10.75         30.89         9.46 o                         
  -4   3  13        535.23        588.14        75.45 o                         
  -3   3  13        202.36        505.80        82.84 o                         
  -2   3  13        112.91        131.97         9.65 o                         
  -1   3  13         82.00         94.23        10.49 o                         
   0   3  13         89.44        148.15        24.78 o                         
   1   3  13        582.17        692.01        36.44 o                         
   3   3  13         40.24         46.74         8.67 o                         
   4   3  13          6.19         22.94         9.17 o                         
   5   3  13         14.39         26.52        12.69 o                         
  -7   4  13          0.34          5.26         7.14 o                         
  -6   4  13          5.30         13.11         7.42 o                         
  -5   4  13          0.97         -2.90         9.71 o                         
  -4   4  13         51.39         46.89         9.20 o                         
  -3   4  13         10.53         28.74        13.78 o                         
  -2   4  13         10.86         44.14        10.85 o                         
  -1   4  13          2.74          7.57         9.04 o                         
   0   4  13          3.28         13.68         8.55 o                         
   1   4  13         65.88         74.47        11.39 o                         
   2   4  13         38.52         61.56        11.69 o                         
   3   4  13          0.74         14.05        10.83 o                         
   4   4  13          0.01          9.09         9.90 o                         
   5   4  13          0.95        -11.11        11.11 o                         
  -6   5  13         59.13         60.32         9.49 o                         
  -5   5  13        182.61        177.45        19.11 o                         
  -4   5  13         62.26         63.72        11.20 o                         
  -3   5  13         31.70        153.98        48.04 o                         
  -2   5  13         78.68        171.02        26.87 o                         
  -1   5  13         89.80        127.25        15.96 o                         
   0   5  13        130.03        149.91        17.06 o                         
   1   5  13        193.38        169.95         8.12 o                         
   2   5  13         24.25         51.10         9.11 o                         
   3   5  13        157.73        253.69        25.70 o                         
   4   5  13          9.32         30.70        10.07 o                         
  -6   6  13          2.07          6.91         8.96 o                         
  -5   6  13          0.37         -6.97         6.97 o                         
  -4   6  13         64.06         74.43        19.90 o                         
  -3   6  13         26.22         42.63        16.60 o                         
  -2   6  13         23.04         30.66         9.87 o                         
  -1   6  13          4.26         21.39         8.76 o                         
   0   6  13          4.36         12.37         8.18 o                         
   1   6  13         33.19         34.97         8.62 o                         
   2   6  13         64.40         73.72        11.19 o                         
   3   6  13          1.15          9.33        10.39 o                         
   4   6  13         13.81          0.75         9.79 o                         
  -5   7  13         22.99         29.10         9.36 o                         
  -4   7  13        109.62        110.21        17.88 o                         
  -3   7  13         94.22        134.64        39.53 o                         
  -2   7  13          0.28         11.31         9.68 o                         
  -1   7  13         23.71         34.30         9.50 o                         
   0   7  13          0.53          9.59         7.51 o                         
   1   7  13        176.92        218.08        17.69 o                         
   2   7  13         46.97        107.63        11.29 o                         
   3   7  13         20.98         31.37        11.18 o                         
  -4   8  13         17.65         24.68        11.64 o                         
  -3   8  13         25.62         22.96        10.07 o                         
  -2   8  13          0.04         12.43         9.56 o                         
  -1   8  13          5.98         12.03         9.58 o                         
   0   8  13          3.68          2.70         9.42 o                         
   1   8  13         30.62         33.44         8.64 o                         
   2   8  13         35.28         38.79        11.56 o                         
  -2   9  13          0.13         10.14        10.90 o                         
  -1   9  13          7.28         16.08        10.07 o                         
   0   9  13          7.48         11.19         9.19 o                         
  -7   0  14          9.93         16.15        15.39 o                         
  -6   0  14          2.88         24.03        14.74 o                         
  -5   0  14         26.46         36.21        12.52 o                         
  -4   0  14        174.80        140.09        13.07 o                         
  -3   0  14        466.32        411.98        14.76 o                         
  -2   0  14         99.68        131.63        57.76 o                         
  -1   0  14        556.11        605.89        25.22 o                         
   0   0  14        109.61        113.98        27.72 o                         
   1   0  14        425.12        274.62        51.25 o                         
   2   0  14        191.42        175.99        25.30 o                         
   3   0  14         24.21         29.13        10.87 o                         
   4   0  14          3.07         14.93        10.97 o                         
  -7   1  14          3.92          4.50        16.12 o                         
  -6   1  14          5.46         -3.97         8.50 o                         
  -5   1  14          4.13         -1.52        11.28 o                         
  -4   1  14          0.59         -7.40         7.40 o                         
  -3   1  14          1.94         20.15        10.48 o                         
  -2   1  14          4.35         15.04         8.40 o                         
  -1   1  14          6.65         32.89         9.70 o                         
   0   1  14          4.17         -4.07         8.33 o                         
   1   1  14          1.74          5.17         8.04 o                         
   2   1  14          0.61         19.41         7.00 o                         
   3   1  14          3.71         16.90         8.01 o                         
   4   1  14          5.09          8.00         9.08 o                         
  -6   2  14        323.88        335.94        13.29 o                         
  -5   2  14         26.89         28.25        11.75 o                         
  -4   2  14         98.66        109.69        20.91 o                         
  -3   2  14        193.11        204.45        11.61 o                         
  -2   2  14        150.30        172.14        13.05 o                         
  -1   2  14        972.53        997.33        22.28 o                         
   0   2  14        135.60        117.11        14.17 o                         
   1   2  14        177.90        182.78        27.15 o                         
   2   2  14        107.80        111.71        10.77 o                         
   3   2  14         24.48         27.85         8.49 o                         
   4   2  14        329.82        228.68        24.42 o                         
  -6   3  14         21.78         26.76         8.98 o                         
  -5   3  14         38.91         34.81         8.10 o                         
  -4   3  14          2.75         13.92         8.43 o                         
  -3   3  14         13.26          9.39         8.81 o                         
  -2   3  14          5.99          8.42         8.97 o                         
  -1   3  14         10.69         14.93         8.60 o                         
   0   3  14          5.64          6.32         9.18 o                         
   1   3  14         13.18         15.36         8.21 o                         
   2   3  14          2.55          5.11        10.21 o                         
   3   3  14         37.39         42.69        10.51 o                         
   4   3  14         20.04         14.31         9.25 o                         
  -6   4  14        904.85        801.34        61.97 o                         
  -5   4  14         71.46         67.30         8.16 o                         
  -4   4  14         23.67          9.76        10.24 o                         
  -3   4  14         14.48         13.84         9.33 o                         
  -2   4  14        789.04        756.19        54.76 o                         
  -1   4  14       2117.52       1984.45       162.19 o                         
   0   4  14        731.70        630.49       100.51 o                         
   1   4  14         15.40         31.37         8.82 o                         
   2   4  14         21.28         10.25         9.10 o                         
   3   4  14         79.30         72.91        10.61 o                         
   4   4  14        905.99        687.52       118.88 o                         
  -5   5  14          4.27         11.98         8.69 o                         
  -4   5  14          5.95         -2.63         9.07 o                         
  -3   5  14          1.10          2.16         8.58 o                         
  -2   5  14          1.56          6.37         8.15 o                         
  -1   5  14          2.96          6.29         9.91 o                         
   0   5  14          1.74          6.72         9.20 o                         
   1   5  14          1.08          4.36         7.57 o                         
   2   5  14          5.69         -4.62         9.68 o                         
   3   5  14          4.56         11.28        10.07 o                         
  -4   6  14         30.73         26.65         8.99 o                         
  -3   6  14         49.45         41.27        10.27 o                         
  -2   6  14        629.12        516.00        27.98 o                         
  -1   6  14       2256.90       1904.29       130.04 o                         
   0   6  14        577.68        533.30        55.10 o                         
   1   6  14         50.14         56.31         8.53 o                         
   2   6  14         27.72         22.60         9.85 o                         
  -3   7  14          0.26         12.74         8.92 o                         
  -2   7  14          1.70         17.61         8.31 o                         
  -1   7  14         24.58         24.89         8.26 o                         
   0   7  14          1.52          7.85         8.66 o                         
   1   7  14          0.26          7.26         8.10 o                         
  -5   1  15         78.61         69.76         8.51 o                         
  -4   1  15        685.83        587.03        18.75 o                         
  -3   1  15        210.65        211.54         9.61 o                         
  -2   1  15          0.19         17.31        12.07 o                         
  -1   1  15         10.48         14.44        10.16 o                         
   0   1  15         54.81         48.44        10.88 o                         
   1   1  15        643.89        596.62        21.99 o                         
   2   1  15        263.46        212.26        10.17 o                         
   3   1  15          1.97          7.69         7.98 o                         
  -5   2  15         48.64         51.34         8.80 o                         
  -4   2  15        158.76        139.55         9.70 o                         
  -3   2  15         69.42         53.14         8.53 o                         
  -2   2  15          0.35          8.28         8.21 o                         
  -1   2  15          3.36          7.57         8.22 o                         
   0   2  15         20.37         36.93         9.81 o                         
   1   2  15         99.50         96.42        10.81 o                         
   2   2  15         47.41         58.00        10.26 o                         
   3   2  15          1.60         11.50         8.59 o                         
  -5   3  15         49.76         38.00         8.25 o                         
  -4   3  15        199.06        170.66        18.03 o                         
  -3   3  15         35.27         39.86        11.10 o                         
  -2   3  15          2.96         26.51        10.22 o                         
  -1   3  15         30.87         46.34        10.29 o                         
   0   3  15          0.78         -1.65         8.98 o                         
   1   3  15        158.19        135.56         8.91 o                         
   2   3  15         63.28         64.49         9.81 o                         
  -4   4  15        154.05        148.39        15.71 o                         
  -3   4  15         44.07         54.13        10.10 o                         
  -2   4  15         41.51         30.42         8.40 o                         
  -1   4  15          3.47         10.62         8.83 o                         
   0   4  15          0.43          3.41         8.22 o                         
   1   4  15        130.83        121.53        14.31 o                         
   2   4  15          6.06         10.29         8.49 o                         
  -3   5  15          9.16         18.71         8.97 o                         
  -2   5  15          1.36         12.80         8.60 o                         
  -1   5  15         20.74         19.72         9.87 o                         
   0   5  15          2.32         17.28        10.10 o                         
   1   5  15         29.33         32.77         8.58 o                         
  -1   6  15          2.61         10.23         9.50 o                         
  -3   0  16         54.25         37.47        31.83 o                         
  -2   0  16         74.56         64.95        22.88 o                         
  -1   0  16         66.90         68.48        11.61 o                         
   0   0  16         90.07         64.14        13.48 o                         
   1   0  16          7.58         12.93        11.28 o                         
  -3   1  16         44.12         47.83         8.20 o                         
  -2   1  16         31.54         33.66         8.37 o                         
  -1   1  16         22.75         32.08         9.79 o                         
   0   1  16         29.38         14.36        11.81 o                         
   1   1  16          0.99          8.68        10.09 o                         
  -3   2  16         49.53         51.50         9.55 o                         
  -2   2  16         50.37         39.45         9.67 o                         
  -1   2  16         43.84         32.47         8.50 o                         
   0   2  16         63.13         60.60        15.27 o                         
  -2   3  16        109.35         83.29        10.06 o                         
  -1   3  16        144.15        126.74        10.41 o                         
                                                                                
